# Supplementary material for: Genome Wide Prediction, Mapping and Development of Genomic Resources of Mastitis Associated Genes in Water Buffalo
Source: Front Vet Sci. 2021 Jun 18;8:593871. doi: 10.3389/fvets.2021.593871 (PMC8253262; doi:10.3389/fvets.2021.593871)
Supplement: Supplementary file 2 [file Table_2.xlsx]

## Sheet: Sheet1
Supplementary Table 2
List of 85 genes common between 101 key candidate genes in mastitis and water buffalo gene expression atlas (Young et al., 2019)
S.No.	Gene Symbol	Description
1	ACLY	ATP citrate lyase
2	ACOT1	acyl-coenzyme A thioesterase 1
3	ACSL1	acyl-CoA synthetase long chain family member 1
4	ACTB	actin beta
5	AHCY	adenosylhomocysteinase
6	AKT3	AKT serine/threonine kinase 3
7	ALOX5	arachidonate 5-lipoxygenase
8	B2M	beta-2-microglobulin
9	BAX	BCL2 associated X, apoptosis regulator
10	BCL2	BCL2 apoptosis regulator
11	BCL2A1	BCL2 related protein A1
12	BFSP1	beaded filament structural protein 1
13	BID	BH3 interacting domain death agonist
14	BIRC3	baculoviral IAP repeat containing 3
15	C3	complement C3
16	C4A	complement C4
17	C5AR1	complement C5a receptor 1
18	CACNA2D1	calcium voltage-gated channel auxiliary subunit alpha2delta 1
19	CALM2	calmodulin 2
20	CCL20	C-C motif chemokine ligand 20
21	CCL3	C-C motif chemokine ligand 3
22	CCL5	C-C motif chemokine ligand 5
23	CCR5	C-C motif chemokine receptor 5
24	CD14	CD14 molecule
25	CDK8	cyclin dependent kinase 8
26	CDKL5	cyclin dependent kinase like 5
27	CEBPB	CCAAT enhancer binding protein beta
28	CFB	complement factor B
29	CMBL	ceruloplasmin
30	CSF2	colony stimulating factor 2
31	CSF3	colony stimulating factor 3
32	CXCL16	C-X-C motif chemokine ligand 16
50	CXCL8	C-X-C motif chemokine ligand 8
33	DCDC2	doublecortin domain containing 2
34	DNTT	DNA nucleotidylexotransferase
35	DUSP1	dual specificity phosphatase 1
36	EHHADH	enoyl-CoA hydratase and 3-hydroxyacyl CoA dehydrogenase
37	ETV6	ETS variant transcription factor 6
38	FEZF2	FEZ family zinc finger 2
39	FGF2	fibroblast growth factor 2
40	FOS	Fos proto-oncogene, AP-1 transcription factor subunit
41	GADD45B	growth arrest and DNA damage inducible beta
42	GNAS	guanine nucleotide-binding protein G(s) subunit alpha isoforms short
43	GPD1	glycerol-3-phosphate dehydrogenase 1
44	HADHB	hydroxyacyl-CoA dehydrogenase trifunctional multienzyme complex subunit beta
45	HP	haptoglobin
46	HSPA8	heat shock protein family A (Hsp70) member 8
47	IL12B	interleukin 12B
48	IL1B	interleukin 1 beta
49	IL6	interleukin 6
51	IRF1	interferon regulatory factor 1
52	LPO	lactoperoxidase
53	LY75	lymphocyte antigen 75
54	LY96	lymphocyte antigen 96
55	MAFF	MAF bZIP transcription factor F
56	MAP2K7	mitogen-activated protein kinase kinase 7
57	MAP3K8	mitogen-activated protein kinase kinase kinase 8
58	MCL1	MCL1 apoptosis regulator, BCL2 family member
59	NCF4	neutrophil cytosolic factor 4
60	NFKBIZ	NFKB inhibitor zeta
61	NOD2	nucleotide binding oligomerization domain containing 2
62	OSTF1	osteoclast stimulating factor 1
63	OXCT1	3-oxoacid CoA-transferase 1
64	PLAT	plasminogen activator, tissue type
65	PLCE1	phospholipase C epsilon 1
66	PRKDC	protein kinase, DNA-activated, catalytic subunit
67	PTGS1	prostaglandin-endoperoxide synthase 1
68	RELA	RELA proto-oncogene, NF-kB subunit
69	RELB	RELB proto-oncogene, NF-kB subunit
70	RORA	RAR related orphan receptor A
71	S100A8	S100 calcium binding protein A8
72	SAA1	serum amyloid A protein-like
73	SLC18A2	solute carrier family 18 member A2
74	SPP1	secreted phosphoprotein 1
75	SSR1	signal sequence receptor subunit 1
76	STAT3	signal transducer and activator of transcription 3
77	TAOK3	TAO kinase 3
78	TF	serotransferrin
79	TIRAP	TIR domain containing adaptor protein
80	TLR2	toll like receptor 2
81	TLR4	toll like receptor 4
82	TP53	tumor protein p53
83	UCP3	uncoupling protein 3
84	VRK2	VRK serine/threonine kinase 2
85	YES1	YES proto-oncogene 1, Src family tyrosine kinase
