# Supplementary material for: Genome Wide Prediction, Mapping and Development of Genomic Resources of Mastitis Associated Genes in Water Buffalo
Source: Front Vet Sci. 2021 Jun 18;8:593871. doi: 10.3389/fvets.2021.593871 (PMC8253262; doi:10.3389/fvets.2021.593871)
Supplement: Supplementary file 3 [file Table_3.xlsx]

## Sheet: Sheet1
Supplementary Table 3
Families		PANTHER Families and Annotation: Bos taurus
Pathways		PATHWAYS: Genes in Bos taurus using PANTHER Database

## Sheet: Families
PANTHER Families and Annotation: Bos taurus
FamilyID	MappedIDs	Family Name	Genes	Molecular Function	Biological Process	Cellular Component	Protein Class
PTHR10511:SF2	BOVIN|Ensembl=ENSBTAG00000021462|UniProtKB=P35833	GRANULOCYTE COLONY-STIMULATING FACTOR	21
PTHR24106:SF64	BOVIN|Gene=NOD2|UniProtKB=Q6E804	NUCLEOTIDE-BINDING OLIGOMERIZATION DOMAIN-CONTAINING PROTEIN 2	12		intracellular signal transduction(GO:0035556)		scaffold/adaptor protein(PC00226)
PTHR11849:SF19	BOVIN|Gene=ETV6|UniProtKB=Q0VC65	TRANSCRIPTION FACTOR ETV6	19	DNA-binding transcription factor activity, RNA polymerase II-specific(GO:0000981)	cell differentiation(GO:0030154);transcription by RNA polymerase II(GO:0006366);regulation of transcription by RNA polymerase II(GO:0006357)	nucleus(GO:0005634)	winged helix/forkhead transcription factor(PC00246)
PTHR23309:SF49	BOVIN|Gene=EHHADH|UniProtKB=E1BMH4	PEROXISOMAL BIFUNCTIONAL ENZYME	121	oxidoreductase activity, acting on the CH-OH group of donors, NAD or NADP as acceptor(GO:0016616)	fatty acid catabolic process(GO:0009062);oxidation-reduction process(GO:0055114)		dehydrogenase(PC00092)
PTHR24155:SF10	BOVIN|Gene=OSTF1|UniProtKB=Q8MJ50	OSTEOCLAST-STIMULATING FACTOR 1	34
PTHR13707:SF30	BOVIN|Ensembl=ENSBTAG00000033186|UniProtKB=A0A3Q1LIX4	SUCCINYL-COA:3-KETOACID COENZYME A TRANSFERASE 1, MITOCHONDRIAL	12				transferase(PC00220)
PTHR24056:SF111	BOVIN|Ensembl=ENSBTAG00000007428|UniProtKB=E1BKX9	CYCLIN-DEPENDENT KINASE-LIKE 5	36	cyclin-dependent protein serine/threonine kinase activity(GO:0004693)	protein phosphorylation(GO:0006468)	nucleus(GO:0005634)	non-receptor serine/threonine protein kinase(PC00167)
PTHR48015:SF14	BOVIN|Ensembl=ENSBTAG00000012550|UniProtKB=A0A3Q1LPH8	SERINE/THREONINE-PROTEIN KINASE TAO3	18	protein serine/threonine kinase activity(GO:0004674)	stress-activated protein kinase signaling cascade(GO:0031098);mitotic nuclear division(GO:0140014);neuron projection morphogenesis(GO:0048812);activation of protein kinase activity(GO:0032147);signal transduction by protein phosphorylation(GO:0023014);regulation of mitotic cell cycle(GO:0007346)	cytoplasm(GO:0005737)
PTHR24169:SF18	BOVIN|Ensembl=ENSBTAG00000038428|UniProtKB=F1MBB0	TRANSCRIPTION FACTOR RELB	19	RNA polymerase II regulatory region sequence-specific DNA binding(GO:0000977);chromatin binding(GO:0003682);DNA-binding transcription factor activity, RNA polymerase II-specific(GO:0000981)	negative regulation of transcription by RNA polymerase II(GO:0000122);response to cytokine(GO:0034097);inflammatory response(GO:0006954);innate immune response(GO:0045087);NIK/NF-kappaB signaling(GO:0038061);cellular response to stress(GO:0033554);transcription by RNA polymerase II(GO:0006366);I-kappaB kinase/NF-kappaB signaling(GO:0007249);positive regulation of transcription by RNA polymerase I…	cytosol(GO:0005829);protein-containing complex(GO:0032991);nucleoplasm(GO:0005654)	Rel homology transcription factor(PC00252)
PTHR23103:SF7	BOVIN|Gene=APP|UniProtKB=Q28053	AMYLOID-BETA PRECURSOR PROTEIN	20				protease inhibitor(PC00191)
PTHR24365:SF521	BOVIN|Gene=TLR4|UniProtKB=Q6WCD5	TOLL-LIKE RECEPTOR 4	20		toll-like receptor signaling pathway(GO:0002224);inflammatory response(GO:0006954);innate immune response(GO:0045087)	integral component of plasma membrane(GO:0005887)
PTHR10201:SF30	BOVIN|Gene=MMP9|UniProtKB=P52176	MATRIX METALLOPROTEINASE-9	18	metalloendopeptidase activity(GO:0004222)	catabolic process(GO:0009056);extracellular matrix organization(GO:0030198)		metalloprotease(PC00153)
PTHR10044:SF99	BOVIN|Ensembl=ENSBTAG00000024918|UniProtKB=Q3SYW8	BACULOVIRAL IAP REPEAT-CONTAINING PROTEIN 3	11	ubiquitin protein ligase activity(GO:0061630);endopeptidase inhibitor activity(GO:0004866);protease binding(GO:0002020);cysteine-type endopeptidase activity involved in apoptotic process(GO:0097153)	negative regulation of gene expression(GO:0010629);negative regulation of cysteine-type endopeptidase activity involved in apoptotic process(GO:0043154);apoptotic process(GO:0006915);protein processing(GO:0016485);mitotic spindle assembly(GO:0090307);positive regulation of protein modification process(GO:0031401);protein ubiquitination(GO:0016567)	nucleus(GO:0005634);spindle microtubule(GO:0005876);cytoplasm(GO:0005737)	protease inhibitor(PC00191)
PTHR47238:SF2	BOVIN|Gene=MAP2K7|UniProtKB=F1N664	DUAL SPECIFICITY MITOGEN-ACTIVATED PROTEIN KINASE KINASE HEMIPTEROUS	8
PTHR24365:SF17	BOVIN|Gene=TLR2|UniProtKB=F1N720	TOLL-LIKE RECEPTOR 2	29		toll-like receptor signaling pathway(GO:0002224);inflammatory response(GO:0006954);innate immune response(GO:0045087)	integral component of plasma membrane(GO:0005887)
PTHR22662:SF0	BOVIN|Ensembl=ENSBTAG00000021504|UniProtKB=A0A3Q1M4J2	TOLL/INTERLEUKIN-1 RECEPTOR DOMAIN-CONTAINING ADAPTER PROTEIN	21
PTHR11903:SF6	BOVIN|Gene=PTGS1|UniProtKB=O62664,BOVIN|Ensembl=ENSBTAG00000006716|UniProtKB=A0A452DI94	PROSTAGLANDIN G/H SYNTHASE 1	23				oxygenase(PC00177)
PTHR12015:SF170	BOVIN|Ensembl=ENSBTAG00000053649|UniProtKB=O97919	C-C MOTIF CHEMOKINE 5	16	G protein-coupled receptor binding(GO:0001664);cytokine activity(GO:0005125);cytokine receptor binding(GO:0005126)	ERK1 and ERK2 cascade(GO:0070371);inflammatory response(GO:0006954);G protein-coupled receptor signaling pathway(GO:0007186);chemokine-mediated signaling pathway(GO:0070098);innate immune response(GO:0045087);positive regulation of ERK1 and ERK2 cascade(GO:0070374);response to interleukin-1(GO:0070555);cellular response to tumor necrosis factor(GO:0071356);granulocyte chemotaxis(GO:0071621);lymph…	extracellular space(GO:0005615)	cytokine(PC00083)
PTHR24418:SF90	BOVIN|Ensembl=ENSBTAG00000001523|UniProtKB=A7MB57	TYROSINE-PROTEIN KINASE YES	22	protein tyrosine kinase activity(GO:0004713);signaling receptor binding(GO:0005102)	cell population proliferation(GO:0008283);peptidyl-tyrosine phosphorylation(GO:0018108);cell differentiation(GO:0030154);transmembrane receptor protein tyrosine kinase signaling pathway(GO:0007169);regulation of cell population proliferation(GO:0042127)	leaflet of membrane bilayer(GO:0097478);extrinsic component of cytoplasmic side of plasma membrane(GO:0031234)
PTHR24169:SF1	BOVIN|Gene=RELA|UniProtKB=A1XG22	TRANSCRIPTION FACTOR P65	18	RNA polymerase II regulatory region sequence-specific DNA binding(GO:0000977);chromatin binding(GO:0003682);DNA-binding transcription factor activity, RNA polymerase II-specific(GO:0000981)	negative regulation of transcription by RNA polymerase II(GO:0000122);response to cytokine(GO:0034097);inflammatory response(GO:0006954);innate immune response(GO:0045087);NIK/NF-kappaB signaling(GO:0038061);cellular response to stress(GO:0033554);transcription by RNA polymerase II(GO:0006366);I-kappaB kinase/NF-kappaB signaling(GO:0007249);positive regulation of transcription by RNA polymerase I…	cytosol(GO:0005829);protein-containing complex(GO:0032991);nucleoplasm(GO:0005654)	Rel homology transcription factor(PC00252)
PTHR10336:SF6	BOVIN|Ensembl=ENSBTAG00000018966|UniProtKB=F1MTE8	1-PHOSPHATIDYLINOSITOL 4,5-BISPHOSPHATE PHOSPHODIESTERASE EPSILON-1	35	phospholipase C activity(GO:0004629)	phosphatidylinositol-mediated signaling(GO:0048015);sequestering of calcium ion(GO:0051208);release of sequestered calcium ion into cytosol(GO:0051209)		phospholipase(PC00186)
PTHR11728:SF32	BOVIN|Gene=GPD1|UniProtKB=Q5EA88	GLYCEROL-3-PHOSPHATE DEHYDROGENASE [NAD(+)], CYTOPLASMIC	23	oxidoreductase activity, acting on the CH-OH group of donors, NAD or NADP as acceptor(GO:0016616)	organophosphate metabolic process(GO:0019637);carbohydrate derivative metabolic process(GO:1901135);oxidation-reduction process(GO:0055114);phosphate-containing compound metabolic process(GO:0006796)	cytosol(GO:0005829)	dehydrogenase(PC00092)
PTHR45618:SF2	BOVIN|Gene=UCP3|UniProtKB=O77792	MITOCHONDRIAL UNCOUPLING PROTEIN 3	15	transmembrane transporter activity(GO:0022857)	mitochondrial transmembrane transport(GO:1990542)
PTHR10129:SF25	BOVIN|Ensembl=ENSBTAG00000021435|UniProtKB=A7YY73	TRANSCRIPTION FACTOR MAFF	18	DNA-binding transcription factor activity(GO:0003700);RNA polymerase II proximal promoter sequence-specific DNA binding(GO:0000978)	epidermal cell differentiation(GO:0009913);regulation of epithelial cell differentiation(GO:0030856);multicellular organism development(GO:0007275)	nucleus(GO:0005634)	basic leucine zipper transcription factor(PC00056)
PTHR45805:SF3	BOVIN|Ensembl=ENSBTAG00000015904|UniProtKB=A0A3Q1M9Y9	NUCLEAR RECEPTOR ROR-ALPHA	21
PTHR11909:SF100	BOVIN|Ensembl=ENSBTAG00000033801|UniProtKB=A0A3Q1N078	SERINE/THREONINE-PROTEIN KINASE VRK2	20	protein serine/threonine kinase activity(GO:0004674)	peptidyl-serine phosphorylation(GO:0018105)	nucleus(GO:0005634);cytoplasm(GO:0005737)	non-receptor serine/threonine protein kinase(PC00167)
PTHR11639:SF5	BOVIN|Ensembl=ENSBTAG00000012640|UniProtKB=P28782	PROTEIN S100-A8	15				calmodulin-related(PC00061)
PTHR24388:SF74	BOVIN|Gene=FEZF2|UniProtKB=Q2VWH6	FEZ FAMILY ZINC FINGER PROTEIN 2	3	DNA binding(GO:0003677);DNA-binding transcription factor activity(GO:0003700)	transcription, DNA-templated(GO:0006351);regulation of transcription, DNA-templated(GO:0006355)	nucleus(GO:0005634)	C2H2 zinc finger transcription factor(PC00248)
PTHR10411:SF5	BOVIN|Ensembl=ENSBTAG00000025462|UniProtKB=Q5E9A5	GROWTH ARREST AND DNA DAMAGE-INDUCIBLE PROTEIN GADD45 BETA	20		MAPK cascade(GO:0000165);activation of MAPK activity(GO:0000187);activation of MAPKK activity(GO:0000186);regulation of cell cycle(GO:0051726);cell cycle(GO:0007049)	nucleus(GO:0005634);cytoplasm(GO:0005737)
PTHR24255:SF27	BOVIN|Gene=HP|UniProtKB=Q2TBU0	HAPTOGLOBIN-RELATED	16	serine-type endopeptidase activity(GO:0004252)	zymogen activation(GO:0031638);inflammatory response(GO:0006954);response to organic substance(GO:0010033);cell death(GO:0008219);positive regulation of cell death(GO:0010942)	extracellular space(GO:0005615)	serine protease(PC00203)
PTHR10511:SF3	BOVIN|Ensembl=ENSBTAG00000014921|UniProtKB=P26892	INTERLEUKIN-6	18
PTHR11709:SF226	BOVIN|Gene=CP|UniProtKB=F1N076	CERULOPLASMIN	21	oxidoreductase activity(GO:0016491)	iron ion homeostasis(GO:0055072);iron ion transport(GO:0006826)	plasma membrane(GO:0005886)	oxidase(PC00175)
PTHR11412:SF81	BOVIN|Gene=C3|UniProtKB=Q2UVX4	COMPLEMENT C3	41				protease inhibitor(PC00191)
PTHR46393:SF1	BOVIN|Ensembl=ENSBTAG00000046158|UniProtKB=P81187	COMPLEMENT FACTOR B	14
PTHR10059:SF0	BOVIN|Ensembl=ENSBTAG00000001570|UniProtKB=P11052	GRANULOCYTE-MACROPHAGE COLONY-STIMULATING FACTOR	12	cytokine activity(GO:0005125)	leukocyte differentiation(GO:0002521);myeloid cell differentiation(GO:0030099);macrophage activation(GO:0042116)	extracellular space(GO:0005615)	cytokine(PC00083)
PTHR11256:SF11	BOVIN|Ensembl=ENSBTAG00000019302|UniProtKB=F6R2C4,BOVIN|Gene=BCL2|UniProtKB=O02718	APOPTOSIS REGULATOR BCL-2	20	protein homodimerization activity(GO:0042803)	regulation of intrinsic apoptotic signaling pathway(GO:2001242);negative regulation of apoptotic process(GO:0043066);extrinsic apoptotic signaling pathway(GO:0097191);intrinsic apoptotic signaling pathway in response to DNA damage(GO:0008630);negative regulation of intracellular signal transduction(GO:1902532)	mitochondrial outer membrane(GO:0005741)
PTHR24261:SF8	BOVIN|Gene=HGF|UniProtKB=F1MZD6	HEPATOCYTE GROWTH FACTOR	20	serine-type endopeptidase activity(GO:0004252)			serine protease(PC00203)
PTHR24356:SF190	BOVIN|Ensembl=ENSBTAG00000017788|UniProtKB=F1MYJ4	RAC-GAMMA SERINE/THREONINE-PROTEIN KINASE	35	protein serine/threonine kinase activity(GO:0004674)	peptidyl-serine phosphorylation(GO:0018105);intracellular signal transduction(GO:0035556)		non-receptor serine/threonine protein kinase(PC00167)
PTHR48016:SF31	BOVIN|Ensembl=ENSBTAG00000011600|UniProtKB=A0A3Q1LK92	MITOGEN-ACTIVATED PROTEIN KINASE KINASE KINASE 8	20
PTHR19944:SF62	BOVIN|Ensembl=ENSBTAG00000012330|UniProtKB=P01888	BETA-2-MICROGLOBULIN	28				major histocompatibility complex protein(PC00149)
PTHR15706:SF20	BOVIN|Ensembl=ENSBTAG00000007531|UniProtKB=A0A3Q1MKI4	NEUTROPHIL CYTOSOL FACTOR 4	21	oxidoreductase activity(GO:0016491);phosphatidylinositol binding(GO:0035091);enzyme activator activity(GO:0008047)	superoxide metabolic process(GO:0006801)
PTHR19375:SF379	BOVIN|Gene=HSPA8|UniProtKB=P19120	HEAT SHOCK COGNATE 71 KDA PROTEIN	39	ATP binding(GO:0005524);heat shock protein binding(GO:0031072);unfolded protein binding(GO:0051082);ATPase activity, coupled(GO:0042623)	protein transmembrane transport(GO:0071806);vesicle-mediated transport(GO:0016192);axo-dendritic transport(GO:0008088);autophagy(GO:0006914);protein catabolic process(GO:0030163);chaperone-mediated protein folding(GO:0061077);cellular response to unfolded protein(GO:0034620);protein targeting to lysosome(GO:0006622);protein-containing complex disassembly(GO:0032984)	dendrite(GO:0030425);nucleus(GO:0005634);postsynapse(GO:0098794);terminal bouton(GO:0043195);plasma membrane region(GO:0098590);cytosolic part(GO:0044445);autophagosome(GO:0005776);lysosome(GO:0005764)
PTHR11485:SF31	BOVIN|Gene=TF|UniProtKB=G3X6N3	SEROTRANSFERRIN	10				transfer/carrier protein(PC00219)
PTHR23226:SF295	BOVIN|Ensembl=ENSBTAG00000020302|UniProtKB=A0A452DJT8	ZINC FINGER PROTEIN 22	7				C2H2 zinc finger transcription factor(PC00248)
PTHR10078:SF30	BOVIN|Gene=IL1B|UniProtKB=A0A140T838	INTERLEUKIN-1 BETA	30		inflammatory response(GO:0006954);cellular response to lipopolysaccharide(GO:0071222);cytokine-mediated signaling pathway(GO:0019221);positive regulation of gene expression(GO:0010628);gene expression(GO:0010467)	extracellular space(GO:0005615)
PTHR10218:SF320	BOVIN|Gene=GNAS|UniProtKB=P04896	GUANINE NUCLEOTIDE-BINDING PROTEIN G(S) SUBUNIT ALPHA ISOFORMS XLAS	28	G protein-coupled receptor binding(GO:0001664);GTPase activity(GO:0003924);protein-containing complex binding(GO:0044877)	sensory perception of chemical stimulus(GO:0007606);regulation of cAMP-mediated signaling(GO:0043949);regulation of adenylate cyclase activity(GO:0045761);response to drug(GO:0042493);chemical synaptic transmission(GO:0007268);adenylate cyclase-activating G protein-coupled receptor signaling pathway(GO:0007189);cellular response to organonitrogen compound(GO:0071417);cellular response to oxygen-c…	catalytic complex(GO:1902494);leaflet of membrane bilayer(GO:0097478);plasma membrane protein complex(GO:0098797);extrinsic component of cytoplasmic side of plasma membrane(GO:0031234)	heterotrimeric G-protein(PC00117)
PTHR11447:SF6	BOVIN|Ensembl=ENSBTAG00000001069|UniProtKB=P67939	CELLULAR TUMOR ANTIGEN P53	22				P53-like transcription factor(PC00253)
PTHR12015:SF82	BOVIN|Gene=CCL3|UniProtKB=Q8SQA6	C-C MOTIF CHEMOKINE 3	40	G protein-coupled receptor binding(GO:0001664);cytokine activity(GO:0005125);cytokine receptor binding(GO:0005126)	ERK1 and ERK2 cascade(GO:0070371);inflammatory response(GO:0006954);G protein-coupled receptor signaling pathway(GO:0007186);chemokine-mediated signaling pathway(GO:0070098);innate immune response(GO:0045087);positive regulation of ERK1 and ERK2 cascade(GO:0070374);response to interleukin-1(GO:0070555);cellular response to tumor necrosis factor(GO:0071356);granulocyte chemotaxis(GO:0071621);lymph…	extracellular space(GO:0005615)	cytokine(PC00083)
PTHR10630:SF3	BOVIN|Gene=CD14|UniProtKB=Q95122	MONOCYTE DIFFERENTIATION ANTIGEN CD14	17	lipopolysaccharide binding(GO:0001530)	cytokine secretion(GO:0050663);toll-like receptor signaling pathway(GO:0002224);inflammatory response(GO:0006954);transcription, DNA-templated(GO:0006351);innate immune response(GO:0045087);regulation of NIK/NF-kappaB signaling(GO:1901222);positive regulation of cytokine secretion(GO:0050715);NIK/NF-kappaB signaling(GO:0038061);lipopolysaccharide-mediated signaling pathway(GO:0031663);positive re…	membrane protein complex(GO:0098796);leaflet of membrane bilayer(GO:0097478);membrane raft(GO:0045121);external side of plasma membrane(GO:0009897);integral component of membrane(GO:0016021);receptor complex(GO:0043235)	transmembrane signal receptor(PC00197)
PTHR11256:SF46	BOVIN|Ensembl=ENSBTAG00000015154|UniProtKB=A5PJR2	INDUCED MYELOID LEUKEMIA CELL DIFFERENTIATION PROTEIN MCL-1	20	protein homodimerization activity(GO:0042803)	regulation of intrinsic apoptotic signaling pathway(GO:2001242);negative regulation of apoptotic process(GO:0043066);extrinsic apoptotic signaling pathway(GO:0097191);intrinsic apoptotic signaling pathway in response to DNA damage(GO:0008630);negative regulation of intracellular signal transduction(GO:1902532)	mitochondrial outer membrane(GO:0005741)
PTHR35447:SF1	BOVIN|Ensembl=ENSBTAG00000013988|UniProtKB=Q17QH5	BH3-INTERACTING DOMAIN DEATH AGONIST	20		regulation of intrinsic apoptotic signaling pathway(GO:2001242);positive regulation of organelle organization(GO:0010638);proteolysis(GO:0006508);cellular protein metabolic process(GO:0044267);extrinsic apoptotic signaling pathway(GO:0097191);release of cytochrome c from mitochondria(GO:0001836);intrinsic apoptotic signaling pathway(GO:0097193);positive regulation of extrinsic apoptotic signaling…	mitochondrion(GO:0005739);cytosol(GO:0005829)
PTHR11801:SF2	BOVIN|Gene=STAT3|UniProtKB=F1MX38	SIGNAL TRANSDUCER AND ACTIVATOR OF TRANSCRIPTION 3	26	RNA polymerase II proximal promoter sequence-specific DNA binding(GO:0000978);DNA-binding transcription activator activity, RNA polymerase II-specific(GO:0001228)	cell population proliferation(GO:0008283);cytokine-mediated signaling pathway(GO:0019221);cellular response to peptide hormone stimulus(GO:0071375);transcription by RNA polymerase II(GO:0006366);transmembrane receptor protein tyrosine kinase signaling pathway(GO:0007169);defense response(GO:0006952);positive regulation of transcription by RNA polymerase II(GO:0045944);regulation of cell populatio…	nucleus(GO:0005634);cytosol(GO:0005829)	DNA-binding transcription factor(PC00218)
PTHR20859:SF22	BOVIN|Ensembl=ENSBTAG00000007101|UniProtKB=P30931	TISSUE FACTOR	21	cytokine binding(GO:0019955);cytokine receptor activity(GO:0004896)	cytokine-mediated signaling pathway(GO:0019221)	integral component of membrane(GO:0016021);plasma membrane(GO:0005886)	transmembrane signal receptor(PC00197)
PTHR43272:SF28	BOVIN|Ensembl=ENSBTAG00000004344|UniProtKB=A0A3Q1LWT4	LONG-CHAIN-FATTY-ACID--COA LIGASE 1	20				ligase(PC00142)
PTHR23420:SF0	BOVIN|Gene=AHCY|UniProtKB=Q3MHL4	ADENOSYLHOMOCYSTEINASE	185	hydrolase activity(GO:0016787)	sulfur compound metabolic process(GO:0006790);cellular modified amino acid metabolic process(GO:0006575);drug metabolic process(GO:0017144);coenzyme metabolic process(GO:0006732);methylation(GO:0032259)	cytosol(GO:0005829)	hydrolase(PC00121)
PTHR24264:SF42	BOVIN|Gene=PLAT|UniProtKB=Q28198,BOVIN|Ensembl=ENSBTAG00000001244|UniProtKB=A0A452DIF6	TISSUE-TYPE PLASMINOGEN ACTIVATOR	21	serine-type endopeptidase activity(GO:0004252)	proteolysis(GO:0006508)	extracellular space(GO:0005615)	serine protease(PC00203)
PTHR15218:SF0	BOVIN|Gene=LY96|UniProtKB=C4T7Z1	LYMPHOCYTE ANTIGEN 96	13	signaling receptor activity(GO:0038023);lipopolysaccharide binding(GO:0001530)	toll-like receptor signaling pathway(GO:0002224);innate immune response(GO:0045087);detection of chemical stimulus(GO:0009593);lipopolysaccharide-mediated signaling pathway(GO:0031663);positive regulation of signal transduction(GO:0009967)	membrane protein complex(GO:0098796);integral component of membrane(GO:0016021);receptor complex(GO:0043235)	scaffold/adaptor protein(PC00226)
PTHR13924:SF4	BOVIN|Ensembl=ENSBTAG00000011044|UniProtKB=A6QL93	TRANSFORMING ACIDIC COILED-COIL-CONTAINING PROTEIN 3	24		forebrain development(GO:0030900);microtubule cytoskeleton organization(GO:0000226)	cytoplasm(GO:0005737)
PTHR10166:SF6	BOVIN|Gene=CACNA2D1|UniProtKB=F1N7F9	VOLTAGE-DEPENDENT CALCIUM CHANNEL SUBUNIT ALPHA-2/DELTA-1	22	voltage-gated calcium channel activity(GO:0005245)		sarcolemma(GO:0042383);voltage-gated calcium channel complex(GO:0005891)
PTHR10489:SF686	BOVIN|Ensembl=ENSBTAG00000008099|UniProtKB=Q2HJ17	C-C CHEMOKINE RECEPTOR TYPE 5	17	C-C chemokine binding(GO:0019957);G protein-coupled peptide receptor activity(GO:0008528);peptide binding(GO:0042277);cytokine receptor activity(GO:0004896)	inflammatory response(GO:0006954);immune response(GO:0006955);calcium-mediated signaling(GO:0019722);cell chemotaxis(GO:0060326);positive regulation of cytosolic calcium ion concentration(GO:0007204)	leaflet of membrane bilayer(GO:0097478);cytoplasm(GO:0005737);external side of plasma membrane(GO:0009897)
PTHR11486:SF83	BOVIN|Gene=FGF2|UniProtKB=P03969	FIBROBLAST GROWTH FACTOR 2	17				growth factor(PC00112)
PTHR11139:SF68	BOVIN|Ensembl=ENSBTAG00000017019|UniProtKB=E1BLB6	DNA-DEPENDENT PROTEIN KINASE CATALYTIC SUBUNIT	47	protein serine/threonine kinase activity(GO:0004674)	telomere maintenance(GO:0000723);double-strand break repair(GO:0006302)	nucleus(GO:0005634)	non-receptor serine/threonine protein kinase(PC00167)
PTHR14385:SF0	BOVIN|Ensembl=ENSBTAG00000031998|UniProtKB=Q29RT9	C-X-C MOTIF CHEMOKINE 16	12	G protein-coupled receptor binding(GO:0001664);cytokine activity(GO:0005125);low-density lipoprotein particle binding(GO:0030169);cytokine receptor binding(GO:0005126);molecular adaptor activity(GO:0060090)	leukocyte chemotaxis(GO:0030595);lymphocyte migration(GO:0072676);positive regulation of cell migration(GO:0030335)	extracellular space(GO:0005615)	chemokine(PC00074)
PTHR24012:SF702	BOVIN|Ensembl=ENSBTAG00000005180|UniProtKB=A0A452DI22,BOVIN|Gene=RBMS1|UniProtKB=Q3ZBP3	RNA-BINDING MOTIF, SINGLE-STRANDED-INTERACTING PROTEIN 1	22	single-stranded RNA binding(GO:0003727);mRNA 3'-UTR binding(GO:0003730)		nucleus(GO:0005634);cytosol(GO:0005829);ribonucleoprotein complex(GO:1990904)
PTHR11256:SF10	BOVIN|Ensembl=ENSBTAG00000000735|UniProtKB=Q3C2I0	BCL-2-RELATED PROTEIN A1	18	protein homodimerization activity(GO:0042803)	extrinsic apoptotic signaling pathway(GO:0097191);intrinsic apoptotic signaling pathway in response to DNA damage(GO:0008630)	mitochondrial outer membrane(GO:0005741)
PTHR24124:SF5	BOVIN|Ensembl=ENSBTAG00000010987|UniProtKB=Q9BE45	NF-KAPPA-B INHIBITOR ZETA	21		transcription by RNA polymerase II(GO:0006366);regulation of transcription by RNA polymerase II(GO:0006357)	nucleus(GO:0005634)	protein-binding activity modulator(PC00095)
PTHR23506:SF30	BOVIN|Gene=SLC18A2|UniProtKB=B0JYP2	SYNAPTIC VESICULAR AMINE TRANSPORTER	21	ammonium transmembrane transporter activity(GO:0008519);neurotransmitter transmembrane transporter activity(GO:0005326);sodium:chloride symporter activity(GO:0015378);monoamine transmembrane transporter activity(GO:0008504)	neurotransmitter transport(GO:0006836);nitrogen compound transport(GO:0071705);synaptic vesicle cycle(GO:0099504);organic substance transport(GO:0071702)	terminal bouton(GO:0043195);plasma membrane region(GO:0098590);synaptic vesicle membrane(GO:0030672);vacuole(GO:0005773)	secondary carrier transporter(PC00258)
PTHR11256:SF42	BOVIN|Gene=BAX|UniProtKB=O02703	APOPTOSIS REGULATOR BAX	17	channel activity(GO:0015267);protein homodimerization activity(GO:0042803)	mitochondrial fusion(GO:0008053);positive regulation of apoptotic process(GO:0043065);extrinsic apoptotic signaling pathway(GO:0097191);release of cytochrome c from mitochondria(GO:0001836);intrinsic apoptotic signaling pathway in response to DNA damage(GO:0008630)	mitochondrial outer membrane(GO:0005741)
PTHR23424:SF24	BOVIN|Ensembl=ENSBTAG00000049589|UniProtKB=A0A3Q1M3H8,BOVIN|Gene=SAA1|UniProtKB=P35541	SERUM AMYLOID A PROTEIN	6	receptor ligand activity(GO:0048018)	cell chemotaxis(GO:0060326)	extracellular space(GO:0005615)	apolipoprotein(PC00052)
PTHR12924:SF0	BOVIN|Gene=SSR1|UniProtKB=A6QLP7	TRANSLOCON-ASSOCIATED PROTEIN SUBUNIT ALPHA	115			endoplasmic reticulum(GO:0005783);vacuole(GO:0005773);plasma membrane(GO:0005886)	membrane traffic protein(PC00150)
PTHR11771:SF5	BOVIN|Gene=ALOX5|UniProtKB=F1MQ78	ARACHIDONATE 5-LIPOXYGENASE	24				oxygenase(PC00177)
PTHR11412:SF86	BOVIN|Ensembl=ENSBTAG00000037533|UniProtKB=E1BH06	COMPLEMENT C4-A-RELATED	26		complement activation(GO:0006956);protein metabolic process(GO:0019538)	extracellular space(GO:0005615)	protease inhibitor(PC00191)
PTHR14069:SF0	BOVIN|Gene=BFSP1|UniProtKB=Q06002	FILENSIN	21	structural molecule activity(GO:0005198)	epithelial cell differentiation(GO:0030855);cell development(GO:0048468);lens development in camera-type eye(GO:0002088)	cytoplasm(GO:0005737);intermediate filament(GO:0005882)
PTHR11475:SF67	BOVIN|Ensembl=ENSBTAG00000012780|UniProtKB=P80025	LACTOPEROXIDASE	11	oxidoreductase activity, acting on peroxide as acceptor(GO:0016684)	defense response to bacterium(GO:0042742)	extracellular space(GO:0005615);cytoplasm(GO:0005737)	peroxidase(PC00180)
PTHR10607:SF1	BOVIN|Gene=SPP1|UniProtKB=P31096	OSTEOPONTIN	20				cytokine(PC00083)
PTHR23334:SF21	BOVIN|Ensembl=ENSBTAG00000051972|UniProtKB=A0A3Q1NLC4,BOVIN|Gene=CEBPB|UniProtKB=O02755	CCAAT/ENHANCER-BINDING PROTEIN BETA	19				basic leucine zipper transcription factor(PC00056)
PTHR23118:SF0	BOVIN|Gene=ACLY|UniProtKB=Q32PF2	ATP-CITRATE SYNTHASE	77	transferase activity, transferring acyl groups(GO:0016746)	acyl-CoA metabolic process(GO:0006637);amide biosynthetic process(GO:0043604);purine ribonucleotide biosynthetic process(GO:0009152);fatty acid biosynthetic process(GO:0006633);coenzyme biosynthetic process(GO:0009108)	cytosol(GO:0005829)	transferase(PC00220)
PTHR10504:SF66	BOVIN|Gene=LBP|UniProtKB=F1MNN7	LIPOPOLYSACCHARIDE-BINDING PROTEIN	12	lipopolysaccharide binding(GO:0001530)	protein metabolic process(GO:0019538);defense response to Gram-negative bacterium(GO:0050829);macromolecule biosynthetic process(GO:0009059);cellular biosynthetic process(GO:0044249);macrophage activation(GO:0042116);leukocyte activation involved in immune response(GO:0002366);positive regulation of leukocyte activation(GO:0002696);positive regulation of protein metabolic process(GO:0051247);infl…	extracellular space(GO:0005615)
PTHR18919:SF153	BOVIN|Gene=HADHB|UniProtKB=O46629	TRIFUNCTIONAL ENZYME SUBUNIT BETA, MITOCHONDRIAL	70	acetyltransferase activity(GO:0016407)	fatty acid catabolic process(GO:0009062);oxidation-reduction process(GO:0055114)		acyltransferase(PC00042)
PTHR11276:SF21	BOVIN|Ensembl=ENSBTAG00000020427|UniProtKB=P06526	DNA NUCLEOTIDYLEXOTRANSFERASE	19	DNA-directed DNA polymerase activity(GO:0003887)	double-strand break repair via nonhomologous end joining(GO:0006303)	nucleus(GO:0005634)	DNA-directed DNA polymerase(PC00018)
PTHR10159:SF309	BOVIN|Ensembl=ENSBTAG00000013863|UniProtKB=F1MI99	DUAL SPECIFICITY PROTEIN PHOSPHATASE 1	18	MAP kinase activity(GO:0004707);protein tyrosine/serine/threonine phosphatase activity(GO:0008138)	inactivation of MAPK activity(GO:0000188);MAPK cascade(GO:0000165);mesoderm formation(GO:0001707)	nucleus(GO:0005634);cytoplasm(GO:0005737)
PTHR23036:SF156	BOVIN|Ensembl=ENSBTAG00000004741|UniProtKB=A0A3Q1LXM0,BOVIN|Gene=IL12B|UniProtKB=P46282	INTERLEUKIN-12 SUBUNIT BETA	21	cytokine binding(GO:0019955);cytokine receptor activity(GO:0004896)		leaflet of membrane bilayer(GO:0097478);external side of plasma membrane(GO:0009897);receptor complex(GO:0043235)	cytokine(PC00083)
PTHR11967:SF2	BOVIN|Gene=ORM1|UniProtKB=Q3SZR3,BOVIN|Ensembl=ENSBTAG00000017294|UniProtKB=Q5GN72	ALPHA-1-ACID GLYCOPROTEIN 1	31
PTHR11485:SF33	BOVIN|Ensembl=ENSBTAG00000001292|UniProtKB=P24627	LACTOTRANSFERRIN	21				transfer/carrier protein(PC00219)
PTHR13763:SF0	BOVIN|Gene=BRCA1|UniProtKB=F1MYX8	BREAST CANCER TYPE 1 SUSCEPTIBILITY PROTEIN	90	ubiquitin-protein transferase activity(GO:0004842)	cell cycle arrest(GO:0007050);negative regulation of chromosome organization(GO:2001251);regulation of chromatin organization(GO:1902275);double-strand break repair via homologous recombination(GO:0000724);positive regulation of cell cycle(GO:0045787);transcription by RNA polymerase II(GO:0006366);fatty acid biosynthetic process(GO:0006633);positive regulation of transcription by RNA polymerase I…	nuclear part(GO:0044428);ubiquitin ligase complex(GO:0000151);plasma membrane(GO:0005886)	ubiquitin-protein ligase(PC00234)
PTHR19325:SF521	BOVIN|Gene=CD46|UniProtKB=Q6VE48,BOVIN|Ensembl=ENSBTAG00000005397|UniProtKB=A0A3Q1N570	MEMBRANE COFACTOR PROTEIN	17
PTHR24225:SF29	BOVIN|Ensembl=ENSBTAG00000020872|UniProtKB=Q673L2	C5A ANAPHYLATOXIN CHEMOTACTIC RECEPTOR 1	19	G protein-coupled receptor activity(GO:0004930);complement binding(GO:0001848)	inflammatory response(GO:0006954);immune response(GO:0006955);inositol phosphate-mediated signaling(GO:0048016);immune response-activating cell surface receptor signaling pathway(GO:0002429);activation of phospholipase C activity(GO:0007202);phospholipase C-activating G protein-coupled receptor signaling pathway(GO:0007200);positive regulation of cytosolic calcium ion concentration(GO:0007204)		G-protein coupled receptor(PC00021)
PTHR11849:SF188	BOVIN|Gene=ETS2|UniProtKB=A1A4L6	PROTEIN C-ETS-2	18	DNA-binding transcription factor activity, RNA polymerase II-specific(GO:0000981)	cell differentiation(GO:0030154);transcription by RNA polymerase II(GO:0006366);regulation of transcription by RNA polymerase II(GO:0006357)	nucleus(GO:0005634)	winged helix/forkhead transcription factor(PC00246)
PTHR12015:SF108	BOVIN|Ensembl=ENSBTAG00000021326|UniProtKB=Q8SQB1	C-C MOTIF CHEMOKINE 20	17	G protein-coupled receptor binding(GO:0001664);cytokine activity(GO:0005125);cytokine receptor binding(GO:0005126)	ERK1 and ERK2 cascade(GO:0070371);inflammatory response(GO:0006954);G protein-coupled receptor signaling pathway(GO:0007186);chemokine-mediated signaling pathway(GO:0070098);innate immune response(GO:0045087);positive regulation of ERK1 and ERK2 cascade(GO:0070374);response to interleukin-1(GO:0070555);cellular response to tumor necrosis factor(GO:0071356);granulocyte chemotaxis(GO:0071621);lymph…	extracellular space(GO:0005615)	cytokine(PC00083)
PTHR23004:SF5	BOVIN|Ensembl=ENSBTAG00000009798|UniProtKB=F1MS44	DOUBLECORTIN DOMAIN-CONTAINING PROTEIN 2	19			microtubule organizing center(GO:0005815);cortical actin cytoskeleton(GO:0030864);microtubule(GO:0005874)
PTHR11903:SF8	BOVIN|Gene=PTGS2|UniProtKB=O62698,BOVIN|Ensembl=ENSBTAG00000014127|UniProtKB=F1MNI5	PROSTAGLANDIN G/H SYNTHASE 2	21				oxygenase(PC00177)
PTHR19325:SF484	BOVIN|Gene=SELP|UniProtKB=A6QPF9	P-SELECTIN	20
PTHR22978:SF30	BOVIN|Gene=BTG1|UniProtKB=P53348	PROTEIN BTG1	22		cell population proliferation(GO:0008283);negative regulation of cell population proliferation(GO:0008285);mitotic nuclear division(GO:0140014);negative regulation of mitotic cell cycle(GO:0045930)	nucleus(GO:0005634);cytoplasm(GO:0005737)
PTHR10179:SF42	BOVIN|Ensembl=ENSBTAG00000019716|UniProtKB=P79255	INTERLEUKIN-8	34	G protein-coupled receptor binding(GO:0001664);cytokine activity(GO:0005125);cytokine receptor binding(GO:0005126)	inflammatory response(GO:0006954);cellular response to lipopolysaccharide(GO:0071222);chemokine-mediated signaling pathway(GO:0070098);granulocyte chemotaxis(GO:0071621);antimicrobial humoral immune response mediated by antimicrobial peptide(GO:0061844)	extracellular space(GO:0005615)	chemokine(PC00074)
PTHR11949:SF3	BOVIN|Gene=IRF1|UniProtKB=A0A140T8C0	INTERFERON REGULATORY FACTOR 1	19	DNA-binding transcription factor activity, RNA polymerase II-specific(GO:0000981)		nucleus(GO:0005634)	winged helix/forkhead transcription factor(PC00246)
PTHR11937:SF192	BOVIN|Gene=ACTB|UniProtKB=P60712	ACTIN, CYTOPLASMIC 1	21	chromatin DNA binding(GO:0031490);protein kinase binding(GO:0019901);nucleosome binding(GO:0031491);structural molecule activity(GO:0005198)	cell motility(GO:0048870);vesicle budding from membrane(GO:0006900);synaptic vesicle endocytosis(GO:0048488);ATP-dependent chromatin remodeling(GO:0043044);axonogenesis(GO:0007409);membrane invagination(GO:0010324)	NuA4 histone acetyltransferase complex(GO:0035267);nuclear chromatin(GO:0000790);cytoplasm(GO:0005737);plasma membrane region(GO:0098590);actin filament(GO:0005884);axon(GO:0030424)	actin and actin related protein(PC00039)
PTHR23351:SF4	BOVIN|Ensembl=ENSBTAG00000004322|UniProtKB=O77628	PROTO-ONCOGENE C-FOS	21	RNA polymerase II proximal promoter sequence-specific DNA binding(GO:0000978);DNA-binding transcription factor activity, RNA polymerase II-specific(GO:0000981)	transcription by RNA polymerase II(GO:0006366);regulation of transcription by RNA polymerase II(GO:0006357)	nucleus(GO:0005634)	basic leucine zipper transcription factor(PC00056)
PTHR24056:SF243	BOVIN|Ensembl=ENSBTAG00000016737|UniProtKB=F1MPI8	CYCLIN-DEPENDENT KINASE 8	18	RNA polymerase II CTD heptapeptide repeat kinase activity(GO:0008353);cyclin-dependent protein serine/threonine kinase activity(GO:0004693)	protein phosphorylation(GO:0006468)	core mediator complex(GO:0070847);mediator complex(GO:0016592)	non-receptor serine/threonine protein kinase(PC00167)

## Sheet: Pathways
PATHWAYS: Genes in Bos taurus using PANTHER Database
Pathway Accession	Mapped IDs	Pathway Name	Components	Subfamilies	Associated Sequence
P00011	BOVIN|Ensembl=ENSBTAG00000007101|UniProtKB=P30931,BOVIN|Gene=PLAT|UniProtKB=Q28198,BOVIN|Ensembl=ENSBTAG00000001244|UniProtKB=A0A452DIF6,BOVIN|Gene=APP|UniProtKB=Q28053	Blood coagulation	59	47	205
P04393	BOVIN|Ensembl=ENSBTAG00000017788|UniProtKB=F1MYJ4,BOVIN|Gene=STAT3|UniProtKB=F1MX38	Ras Pathway	39	102	601
P00018	BOVIN|Ensembl=ENSBTAG00000017788|UniProtKB=F1MYJ4,BOVIN|Gene=STAT3|UniProtKB=F1MX38,BOVIN|Gene=MAP2K7|UniProtKB=F1N664	EGF receptor signaling pathway	28	284	1160
P04380	BOVIN|Gene=GNAS|UniProtKB=P04896	Cortocotropin releasing factor receptor signaling pathway	9	49	298
P00019	BOVIN|Gene=GNAS|UniProtKB=P04896,BOVIN|Ensembl=ENSBTAG00000017788|UniProtKB=F1MYJ4,BOVIN|Gene=PTGS2|UniProtKB=O62698,BOVIN|Ensembl=ENSBTAG00000014127|UniProtKB=F1MNI5	Endothelin signaling pathway	27	144	726
P00049	BOVIN|Gene=HSPA8|UniProtKB=P19120,BOVIN|Ensembl=ENSBTAG00000001523|UniProtKB=A7MB57	Parkinson disease	37	213	1126
P05912	BOVIN|Gene=SLC18A2|UniProtKB=B0JYP2	Dopamine receptor mediated signaling pathway	27	85	419
P04375	BOVIN|Gene=SLC18A2|UniProtKB=B0JYP2	5HT3 type receptor mediated signaling pathway	5	24	122
P04373	BOVIN|Gene=SLC18A2|UniProtKB=B0JYP2	5HT1 type receptor mediated signaling pathway	8	66	387
P04379	BOVIN|Gene=GNAS|UniProtKB=P04896	Beta3 adrenergic receptor signaling pathway	4	43	255
P00054	BOVIN|Gene=TLR4|UniProtKB=Q6WCD5,BOVIN|Ensembl=ENSBTAG00000011600|UniProtKB=A0A3Q1LK92,BOVIN|Gene=CD14|UniProtKB=Q95122,BOVIN|Gene=LY96|UniProtKB=C4T7Z1,BOVIN|Ensembl=ENSBTAG00000021504|UniProtKB=A0A3Q1M4J2,BOVIN|Gene=RELA|UniProtKB=A1XG22,BOVIN|Gene=PTGS2|UniProtKB=O62698,BOVIN|Ensembl=ENSBTAG00000014127|UniProtKB=F1MNI5,BOVIN|Gene=TLR2|UniProtKB=F1N720	Toll receptor signaling pathway	46	74	306
P00021	BOVIN|Ensembl=ENSBTAG00000017788|UniProtKB=F1MYJ4,BOVIN|Gene=FGF2|UniProtKB=P03969,BOVIN|Gene=MAP2K7|UniProtKB=F1N664	FGF signaling pathway	26	240	1129
P04392	BOVIN|Ensembl=ENSBTAG00000001069|UniProtKB=P67939	P53 pathway feedback loops 1	11	7	50
P00006	BOVIN|Ensembl=ENSBTAG00000024918|UniProtKB=Q3SYW8,BOVIN|Ensembl=ENSBTAG00000000735|UniProtKB=Q3C2I0,BOVIN|Gene=BAX|UniProtKB=O02703,BOVIN|Ensembl=ENSBTAG00000017788|UniProtKB=F1MYJ4,BOVIN|Gene=HSPA8|UniProtKB=P19120,BOVIN|Ensembl=ENSBTAG00000019302|UniProtKB=F6R2C4,BOVIN|Gene=BCL2|UniProtKB=O02718,BOVIN|Gene=RELA|UniProtKB=A1XG22,BOVIN|Ensembl=ENSBTAG00000038428|UniProtKB=F1MBB0,BOVIN|Ensembl=ENS…	Apoptosis signaling pathway	72	169	840
P00059	BOVIN|Gene=BAX|UniProtKB=O02703,BOVIN|Ensembl=ENSBTAG00000017788|UniProtKB=F1MYJ4,BOVIN|Ensembl=ENSBTAG00000001069|UniProtKB=P67939,BOVIN|Ensembl=ENSBTAG00000025462|UniProtKB=Q5E9A5	p53 pathway	70	114	596
P04391	BOVIN|Ensembl=ENSBTAG00000018966|UniProtKB=F1MTE8	Oxytocin receptor mediated signaling pathway	6	90	512
P00030	BOVIN|Ensembl=ENSBTAG00000017788|UniProtKB=F1MYJ4	Hypoxia response via HIF activation	14	39	206
P04386	BOVIN|Gene=GNAS|UniProtKB=P04896	Histamine H2 receptor mediated signaling pathway	4	40	230
P06664	BOVIN|Gene=GNAS|UniProtKB=P04896,BOVIN|Ensembl=ENSBTAG00000011600|UniProtKB=A0A3Q1LK92,BOVIN|Gene=STAT3|UniProtKB=F1MX38,BOVIN|Gene=RELA|UniProtKB=A1XG22,BOVIN|Ensembl=ENSBTAG00000013863|UniProtKB=F1MI99,BOVIN|Ensembl=ENSBTAG00000004322|UniProtKB=O77628	Gonadotropin releasing hormone receptor pathway	216	234	236
P00026	BOVIN|Gene=GNAS|UniProtKB=P04896	Heterotrimeric G-protein signaling pathway-Gi alpha and Gs alpha mediated pathway	27	215	1099
P05913	BOVIN|Gene=GNAS|UniProtKB=P04896	Enkephalin release	10	51	312
P00003	BOVIN|Gene=APP|UniProtKB=Q28053	Alzheimer disease-amyloid secretase pathway	31	115	531
P00043	BOVIN|Gene=CACNA2D1|UniProtKB=F1N7F9	Muscarinic acetylcholine receptor 2 and 4 signaling pathway	11	112	523
P00044	BOVIN|Gene=ACTB|UniProtKB=P60712	Nicotinic acetylcholine receptor signaling pathway	13	245	959
P00053	BOVIN|Ensembl=ENSBTAG00000017788|UniProtKB=F1MYJ4,BOVIN|Ensembl=ENSBTAG00000012330|UniProtKB=P01888,BOVIN|Ensembl=ENSBTAG00000004322|UniProtKB=O77628	T cell activation	45	96	557
P00002	BOVIN|Ensembl=ENSBTAG00000018966|UniProtKB=F1MTE8	Alpha adrenergic receptor signaling pathway	6	31	157
P04385	BOVIN|Ensembl=ENSBTAG00000018966|UniProtKB=F1MTE8	Histamine H1 receptor mediated signaling pathway	5	68	392
P00050	BOVIN|Gene=PLAT|UniProtKB=Q28198,BOVIN|Gene=MMP9|UniProtKB=P52176,BOVIN|Ensembl=ENSBTAG00000001244|UniProtKB=A0A452DIF6	Plasminogen activating cascade	22	18	82
P00038	BOVIN|Gene=STAT3|UniProtKB=F1MX38	JAK/STAT signaling pathway	8	18	113
P02772	BOVIN|Gene=ACLY|UniProtKB=Q32PF2	Pyruvate metabolism	10	33	117
P05918	BOVIN|Ensembl=ENSBTAG00000013863|UniProtKB=F1MI99	p38 MAPK pathway	36	50	228
P00036	BOVIN|Ensembl=ENSBTAG00000017788|UniProtKB=F1MYJ4,BOVIN|Gene=STAT3|UniProtKB=F1MX38,BOVIN|Ensembl=ENSBTAG00000014921|UniProtKB=P26892,BOVIN|Ensembl=ENSBTAG00000019716|UniProtKB=P79255,BOVIN|Ensembl=ENSBTAG00000004322|UniProtKB=O77628	Interleukin signaling pathway	36	92	552
P00016	BOVIN|Gene=ACTB|UniProtKB=P60712	Cytoskeletal regulation by Rho GTPase	20	171	822
P00034	BOVIN|Gene=ACTB|UniProtKB=P60712	Integrin signalling pathway	46	261	1295
P00048	BOVIN|Ensembl=ENSBTAG00000017788|UniProtKB=F1MYJ4	PI3 kinase pathway	35	76	424
P04374	BOVIN|Ensembl=ENSBTAG00000018966|UniProtKB=F1MTE8,BOVIN|Gene=SLC18A2|UniProtKB=B0JYP2	5HT2 type receptor mediated signaling pathway	9	105	565
P00047	BOVIN|Gene=STAT3|UniProtKB=F1MX38,BOVIN|Ensembl=ENSBTAG00000004322|UniProtKB=O77628	PDGF signaling pathway	36	216	1031
P04394	BOVIN|Ensembl=ENSBTAG00000018966|UniProtKB=F1MTE8	Thyrotropin-releasing hormone receptor signaling pathway	9	98	532
P06959	BOVIN|Ensembl=ENSBTAG00000024918|UniProtKB=Q3SYW8,BOVIN|Gene=BAX|UniProtKB=O02703,BOVIN|Gene=STAT3|UniProtKB=F1MX38,BOVIN|Gene=MMP9|UniProtKB=P52176,BOVIN|Gene=SLC18A2|UniProtKB=B0JYP2,BOVIN|Ensembl=ENSBTAG00000014127|UniProtKB=F1MNI5,BOVIN|Ensembl=ENSBTAG00000004322|UniProtKB=O77628,BOVIN|Ensembl=ENSBTAG00000019302|UniProtKB=F6R2C4,BOVIN|Ensembl=ENSBTAG00000001523|UniProtKB=A7MB57,BOVIN|Gene=BCL…	CCKR signaling map	290	171	171
P04377	BOVIN|Gene=GNAS|UniProtKB=P04896	Beta1 adrenergic receptor signaling pathway	7	69	389
P00004	BOVIN|Gene=MMP9|UniProtKB=P52176,BOVIN|Gene=ACTB|UniProtKB=P60712,BOVIN|Gene=APP|UniProtKB=Q28053	Alzheimer disease-presenilin pathway	70	208	1037
P04376	BOVIN|Gene=GNAS|UniProtKB=P04896,BOVIN|Gene=SLC18A2|UniProtKB=B0JYP2	5HT4 type receptor mediated signaling pathway	7	49	284
P04398	BOVIN|Ensembl=ENSBTAG00000017788|UniProtKB=F1MYJ4,BOVIN|Ensembl=ENSBTAG00000001069|UniProtKB=P67939	p53 pathway feedback loops 2	32	67	412
P04378	BOVIN|Gene=GNAS|UniProtKB=P04896	Beta2 adrenergic receptor signaling pathway	7	69	390
P00046	BOVIN|Ensembl=ENSBTAG00000019302|UniProtKB=F6R2C4,BOVIN|Gene=BCL2|UniProtKB=O02718,BOVIN|Ensembl=ENSBTAG00000013863|UniProtKB=F1MI99	Oxidative stress response	20	79	356
P00057	BOVIN|Gene=ACTB|UniProtKB=P60712,BOVIN|Ensembl=ENSBTAG00000001069|UniProtKB=P67939	Wnt signaling pathway	49	494	2296
P00031	BOVIN|Gene=IL1B|UniProtKB=A0A140T838,BOVIN|Ensembl=ENSBTAG00000017788|UniProtKB=F1MYJ4,BOVIN|Ensembl=ENSBTAG00000018966|UniProtKB=F1MTE8,BOVIN|Gene=STAT3|UniProtKB=F1MX38,BOVIN|Ensembl=ENSBTAG00000020872|UniProtKB=Q673L2,BOVIN|Ensembl=ENSBTAG00000014921|UniProtKB=P26892,BOVIN|Gene=RELA|UniProtKB=A1XG22,BOVIN|Gene=ACTB|UniProtKB=P60712,BOVIN|Ensembl=ENSBTAG00000014127|UniProtKB=F1MNI5,BOVIN|Gene=P…	Inflammation mediated by chemokine and cytokine signaling pathway	58	349	1648
P00010	BOVIN|Ensembl=ENSBTAG00000004322|UniProtKB=O77628	B cell activation	37	80	427
P00001	BOVIN|Gene=SLC18A2|UniProtKB=B0JYP2	Adrenaline and noradrenaline biosynthesis	12	55	215
P04397	BOVIN|Ensembl=ENSBTAG00000017788|UniProtKB=F1MYJ4,BOVIN|Ensembl=ENSBTAG00000001069|UniProtKB=P67939	p53 pathway by glucose deprivation	13	29	182
P00005	BOVIN|Ensembl=ENSBTAG00000007101|UniProtKB=P30931,BOVIN|Ensembl=ENSBTAG00000017788|UniProtKB=F1MYJ4,BOVIN|Gene=STAT3|UniProtKB=F1MX38,BOVIN|Gene=FGF2|UniProtKB=P03969,BOVIN|Ensembl=ENSBTAG00000004322|UniProtKB=O77628	Angiogenesis	77	251	1253
P00029	BOVIN|Gene=BAX|UniProtKB=O02703,BOVIN|Ensembl=ENSBTAG00000017788|UniProtKB=F1MYJ4,BOVIN|Gene=ACTB|UniProtKB=P60712,BOVIN|Ensembl=ENSBTAG00000001069|UniProtKB=P67939,BOVIN|Ensembl=ENSBTAG00000004322|UniProtKB=O77628	Huntington disease	60	305	1505
P00032	BOVIN|Ensembl=ENSBTAG00000004322|UniProtKB=O77628	Insulin/IGF pathway-mitogen activated protein kinase kinase/MAP kinase cascade	12	75	286
P06587	BOVIN|Gene=SLC18A2|UniProtKB=B0JYP2	Nicotine pharmacodynamics pathway	27	38	157
P00012	BOVIN|Ensembl=ENSBTAG00000001523|UniProtKB=A7MB57,BOVIN|Gene=ACTB|UniProtKB=P60712	Cadherin signaling pathway	16	237	1054
