# Supplementary material for: Genome Wide Prediction, Mapping and Development of Genomic Resources of Mastitis Associated Genes in Water Buffalo
Source: Front Vet Sci. 2021 Jun 18;8:593871. doi: 10.3389/fvets.2021.593871 (PMC8253262; doi:10.3389/fvets.2021.593871)
Supplement: Supplementary file 4 [file Table_4.xlsx]

## Sheet: Sheet1
Supplementary Table 4
Total SNPs	Total number of SNPs and indels mapped to each gene
Details of SNPs and Indels	Details of identified SNPs and indels for each gene

## Sheet: Total SNPs
Total number of SNPs and indels mapped to each gene
Symbol	Gene ID	Chromosome	Start position	End Position	Orientation	Total SNPs and indels mapped
NOD2	102390227	18	18682925	18716169	plus	25
AHCY	102390596	14	19916831	19932656	plus	3	Total SNPs & indels	1458
DCDC2	102391050	2	19028043	19183604	minus	27	SNPs	1306
LY75	102391290	2	88993242	89084297	plus	22	Indels	152
RELB	102392246	18	52712582	52741429	plus	22
CCL5	102392310	3	48948779	48955564	minus	2
LY96	102392837	15	45045776	45079102	minus	15
ACLY	102393057	3	21270131	21314426	plus	25
FGF2	102393273	17	38184720	38239832	plus	14
FOS	102393791	11	16812238	16815530	minus	4
BFSP1	102393801	14	45947181	45986083	plus	3
BIRC3	102394110	16	78623153	78641369	plus	23
ETS2	102394352	1	195766624	195786350	plus	13
CXCL16	102394558	3	36771027	36774569	minus	5
TACC3	102394600	7	950764	961155	plus	32
RORA	102395227	11	53639029	54450465	minus	16
BCL2A1	102395403	20	43458172	43470928	plus	7
PTGS1	102395640	12	92804414	92829321	plus	10
RBMS1	102395707	2	88371004	88617706	plus	10
GPD1	102395827	4	90491307	90497688	plus	12
IL1B	102396262	12	46284574	46293003	minus	4
ETV6	102397175	4	21927676	22217154	plus	29
UCP3	102397277	16	31360362	31371780	plus	0
HADHB	102397671	12	72905983	72937636	minus	19
NFKBIZ	102397695	1	90942949	90974380	plus	18
TLR2	102397791	17	69069623	69091444	plus	10
SELP	102397837	5	43841921	43884226	plus	2
RELA	102397938	5	120420240	120429172	minus	6
S100A8	102398240	6	16790208	16791292	plus	1
PLAT	102398577	1	8520535	8544648	plus	11
IRF1	102398631	9	89358528	89365523	minus	14
BTG1	102398846	4	98236506	98239213	plus	2
CD14	102399257	9	59472581	59475345	plus	3
MAP3K8	102399287	14	48499556	48526611	minus	19
BID	102399521	4	11044202	11062286	plus	22
LTF	102399523	21	53019196	53052145	plus	20
BRCA1	102399547	3	20209334	20286775	plus	8
BAX	102400076	18	55540482	55544744	plus	1
PLCE1	102400189	23	15203933	15572597	plus	12
ALOX5	102400249	4	163691453	163738329	minus	9
VRK2	102400600	12	40396255	40504741	plus	6
C5AR1	102400801	18	54314694	54329591	plus	8
CEBPB	102401454	14	5292987	5295000	minus	1
TP53	102402069	3	36006734	36019283	plus	9
BCL2	102402077	22	590147	785693	plus	261
YES1	102402581	22	26520117	26584457	plus	7
PRKDC	102402820	15	62849792	62976253	plus	28
SPP1	102403043	7	80782654	80789613	plus	12
MCL1	102403565	6	19848966	19853726	plus	8
HP	102403575	18	38758639	38764791	minus	3
CDKL5	102403791	X	12421285	12596766	plus	4
EHHADH	102404255	1	126702951	126756081	plus	6
TIRAP	102404626	5	105522721	105532588	plus	9
CFB	102404663	2	25555077	25561115	plus	8
MAP2K7	102404881	9	94605470	94615280	minus	8
TAOK3	102406129	17	15949245	16140836	minus	15
HGF	102406209	8	38707241	38792681	plus	8
DNTT	102406379	23	17436567	17469020	plus	0
CACNA2D1	102406537	8	37921326	38447975	plus	7
TLR4	102407022	3	169689210	169700933	plus	12
C3	102407588	9	93485444	93521626	minus	15
SLC18A2	102408717	23	36989210	37030313	plus	7
IL12B	102409559	9	39936556	39955232	plus	2
MAFF	102409791	4	10229250	10238406	minus	42
OXCT1	102410048	19	32391695	32559174	plus	17
GADD45B	102410115	9	90203976	90206128	plus	4
CDK8	102410237	13	57597995	57670492	plus	17
CALM2	102410813	12	29261756	29274718	minus	10
DUSP1	102410828	19	4326581	4329684	minus	4
HSPA8	102411242	16	51229014	51233506	plus	1
OSTF1	102411605	3	113965232	114025684	plus	18
CCL20	102412530	2	168974704	168978216	plus	0
FEZF2	102412822	21	38980959	38985831	plus	0
CSF2	102413568	9	88897909	88899933	plus	0
ACTB	102413719	24	3757940	3761410	minus	8
SSR1	102413832	2	4439705	4457888	minus	36
ACSL1	102414095	1	30341810	30407173	plus	27
MMP9	102414528	14	8765042	8772373	minus	4
STAT3	102414888	3	20869046	20943851	plus	29
CCL3	102415065	3	49105120	49106558	minus	0
IL6	102415101	8	31215270	31219246	plus	0
LBP	102415422	14	16357503	16392221	minus	4
APP	102416140	1	54928393	55236109	plus	37
PTGS2	102416528	5	13291950	13299493	plus	2
CCR5	102393452	21	53090244	53114601	minus	14
CXCL8	102412933	7	28769703	28772345	minus	2
TF	102402015	1	180137689	180177417	minus	1
C4A	102402713	2	25590016	25604860	plus	14
GNAS	102408597	14	26056556	26110548	plus	18
ACOT1	102409564	11	18256506	18271647	minus	0
SAA1	102410151	5	102085523	102088779	minus	1
SAA3	112577794	5	102063403	102067260	minus	0
B2M	112587745	11	158245	164476	minus	27
MBLA	102415160	4	154976531	154981859	minus	0
CD46	102404366	5	5401219	5439815	plus	116
NCF4	102413684	4	44932702	44951343	minus	11
AKT3	102391021	5	47554527	47837281	minus	8
LPO	102405711	3	54208872	54232393	minus	4
CSF3	102406002	3	23040727	23043152	minus	2
CP	102404988	1	163501846	163562346	plus	36
AGP	102415259	3	166216968	166219861	plus	0

## Sheet: Details of SNPs and Indels
Details of identified SNPs and inDels for each gene
Symbol	Gene ID	Chromosome	Start position	End Position	Orientation	Identified SNPs and Indels (Reference Vs Alternate Allele)
NOD2	102390227	18	18682925	18716169	plus	POS:18683361 (TA to TAA)	POS:18683590 (A to G)	POS:18684280 (T to C)	POS:18684853 (C to T)	POS:18685276 (A to G)	POS:18685665 (A to G)	POS:18686225 (G to T)	POS:18686659 (C to T)	POS:18687156 (A to G)	POS:18687669 (A to G)	POS:18687941 (C to G)	POS:18688035 (T to C)	POS:18688234 (A to C)	POS:18688786 (C to G)	POS:18691589 (G to C)	POS:18695054 (C to T)	POS:18700636 (A to G)	POS:18701525 (AG to A)	POS:18704851 (C to T)	POS:18706878 (C to T)	POS:18709867 (C to T)	POS:18713468 (T to C)	POS:18714976 (A to T)	POS:18715515 (C to T)	POS:18716151 (G to A)
AHCY	102390596	14	19916831	19932656	plus	POS:19917993 (A to G)	POS:19927784 (T to C)	POS:19932384 (A to G)
DCDC2	102391050	2	19028043	19183604	minus	POS:191014 (G to T)	POS:191770 (C to T)	POS:1903087 (C to T)	POS:1904081 (T to G)	POS:1904180 (G to A)	POS:1907159 (T to C)	POS:1907522 (A to G)	POS:1908644 (G to A)	POS:1909787 (G to T)	POS:1912257 (G to A)	POS:1912791 (C to G)	POS:1913016 (G to A)	POS:1913149 (A to G)	POS:1914225 (C to A)	POS:1914897 (G to A)	POS:1915590 (G to GCGACT)	POS:1915682 (C to T)	POS:1915910 (A to G)	POS:1916228 (T to C)	POS:1916999 (GAGAAGAAG to GAGAAG)	POS:1917955 (G to C)	POS:19029120 (GAAAA to GAAAAA)	POS:19029782 (A to G)	POS:19031048 (T to G)	POS:19031224 (C to T)	POS:19032506 (T to C)	POS:19032985 (G to A)
LY75	102391290	2	88993242	89084297	plus	POS:88998459 (G to A)	POS:88998722 (T to C)	POS:89025826 (A to G)	POS:89027185 (A to C)	POS:89027810 (C to A)	POS:89028425 (A to C)	POS:89038207 (G to A)	POS:89045381 (C to G)	POS:89046695 (AGG to AG)	POS:89058527 (T to C)	POS:89068614 (CTTTTTT to CTTTTT)	POS:89069582 (G to A)	POS:89072341 (C to T)	POS:89072594 (A to G)	POS:89073733 (A to G)	POS:89075706 (C to G)	POS:89076323 (C to T)	POS:89078807 (A to T)	POS:89081718 (C to T)	POS:89081851 (T to C)	POS:89082085 (C to A)	POS:89082937 (C to T)
RELB	102392246	18	52712582	52741429	plus	POS:52714740 (G to A)	POS:52715734 (T to C)	POS:52716125 (T to G)	POS:52716403 (G to A)	POS:52716778 (T to C)	POS:52717011 (G to A)	POS:52717965 (G to A)	POS:52718584 (T to C)	POS:52719127 (T to A)	POS:52729869 (C to T)	POS:52730587 (G to A)	POS:52731403 (C to T)	POS:52733102 (T to C)	POS:52734933 (T to C)	POS:52735367 (T to C)	POS:52735702 (A to G)	POS:52736092 (T to G)	POS:52737425 (G to A)	POS:52738613 (T to C)	POS:52739167 (T to C)	POS:52739570 (A to G)	POS:52740606 (CCTT to CCTTCTT)
CCL5	102392310	3	48948779	48955564	minus	POS:48949022 (C to T)	POS:48950219 (C to T)
LY96	102392837	15	45045776	45079102	minus	POS:45052171 (A to G)	POS:45052708 (G to A)	POS:45052913 (T to C)	POS:45053128 (A to G)	POS:45053236 (G to C)	POS:45054099 (A to T)	POS:45054204 (T to C)	POS:45058763 (C to T)	POS:45058875 (T to C)	POS:45059599 (T to C)	POS:45060276 (A to G)	POS:45062738 (C to G)	POS:45063762 (T to C)	POS:45064013 (A to G)	POS:45078990 (C to T)
ACLY	102393057	3	21270131	21314426	plus	POS:2127298 (G to A)	POS:2128005 (T to C)	POS:2129069 (C to T)	POS:21274778 (G to A)	POS:21277900 (T to C)	POS:21280188 (GT to G)	POS:21282719 (T to C)	POS:21284820 (T to C)	POS:21286948 (G to A)	POS:21287538 (G to A)	POS:21290578 (C to T)	POS:21291652 (C to T)	POS:21291933 (A to G)	POS:21292327 (C to T)	POS:21294128 (G to A)	POS:21295070 (C to T)	POS:21299621 (A to G)	POS:21300239 (G to A)	POS:21306250 (C to T)	POS:21307403 (T to A)	POS:21310353 (A to G)	POS:21310783 (C to "T)	POS:21312885 (G to A)	POS:21313889 (TAAAAAAAAAAAAAAAAAAAA to "TAAAAAAAAAAAAAAAAAA)	POS:21314155 (C to T)
FGF2	102393273	17	38184720	38239832	plus	POS:3819655 (C to T)	POS:3820931 (G to A)	POS:38221965 (T to C)	POS:38223933 (A to G)	POS:38225751 (A to G)	POS:38228022 (G to T)	POS:38233987 (G to A)	POS:38235215 (T to G)	POS:38236339 (C to T)	POS:38237299 (C to T)	POS:38237719 (A to T)	POS:38238986 (G to A)	POS:38239257 (G to C)	POS:38239718 (T to C)
FOS	102393791	11	16812238	16815530	minus	POS:16812962 (G to T)	POS:16813467 (C to T)	POS:16813947 (C to A)	POS:16814788 (T to C)
BFSP1	102393801	14	45947181	45986083	plus	POS:45984741 (C to T)	POS:45984911 (G to A)	POS:45985029 (G to A)
BIRC3	102394110	16	78623153	78641369	plus	POS:78626145 (C to T)	POS:78626335 (GGTTTTCGTC to G)	POS:78627931 (A to G)	POS:78628865 (C to T)	POS:78629003 (T to C)	POS:78629182 (T to G)	POS:78629569 (A to G)	POS:78629666 (C to T)	POS:78630276 (A to T)	POS:78631884 (G to A)	POS:78633585 (G to T)	POS:78634171 (TACAGGAAAATGCACAG to TACAG)	POS:78634821 (G to T)	POS:78635597 (CTGT to CTGTGT)	POS:78635845 (G to C)	POS:78637622 (G to C)	POS:78638505 (A to G)	POS:78638713 (A to G)	POS:78639105 (G to A)	POS:78639768 (TGGG to TGG)	POS:78640031 (T to C)	POS:78640682 (T to TTC)	POS:78641205 (T to C)
ETS2	102394352	1	195766624	195786350	plus	POS:195770397 (G to A)	POS:195770549 (CAAA to CA)	POS:195772259 (C to T)	POS:195779567 (C to T)	POS:195779691 (A to C)	POS:195780967 (A to G)	POS:195781185 (G to A)	POS:195781461 (C to A)	POS:195781642 (A to T)	POS:195783053 (A to G)	POS:195784675 (T to C)	POS:195784918 (A to G)	POS:195785544 (G to T)
CXCL16	102394558	3	36771027	36774569	minus	POS:36771297 (T to C)	POS:36771712 (C to T)	POS:36772317 (T to "G)	POS:36773087 (A to G)	POS:36774065 (A to G)
TACC3	102394600	7	950764	961155	plus	POS:951269 (G to C)	POS:955808 (G to A)	POS:956494 (G to A)	POS:957769 (T to C)	POS:957939 (A to G)	POS:958832 (C to T)	POS:960243 (C to A)	POS:960379 (A to G)	POS:95087616 (AG to AGG)	POS:95276776 (A to G)	POS:95296313 (G to A)	POS:95299005 (C to T)	POS:95299158 (G to A)	POS:95314596 (C to T)	POS:95343154 (CA to CAA)	POS:95364926 (G to A)	POS:95366849 (A to G)	POS:95369614 (C to T)	POS:95370918 (C to T)	POS:95466038 (T to G)	POS:95467371 (G to A)	POS:95470330 (T to C)	POS:95501931 (G to A)	POS:95502163 (G to A)	POS:95503713 (T to C)	POS:95503946 (G to A)	POS:95506156 (C to T)	POS:95506277 (C to T)	POS:95506498 (C to T)	POS:95507222 (T to C)	POS:95634373 (T to C)	POS:95635954 (G to A)
RORA	102395227	11	53639029	54450465	minus	POS:53640290 (C to T)	POS:53640616 (T to A)	POS:53641000 (G to A)	POS:53641283 (T to C)	POS:53642303 (C to A)	POS:53642785 (A to G)	POS:53644131 (GAAAAAAAAAAAA to GAAAAAAAAAA)	POS:53644316 (C to T)	POS:53644943 (ACAAG to A)	POS:53645695 (T to C)	POS:53646044 (T to A)	POS:53646705 (GAAACAAAAACAAACCCAAAC to G)	POS:53647025 (TAAAAAAAA to TAAAAAAAAA)	POS:53647204 (G to A)	POS:53663241 (C to T)	POS:53675722 (T to A)
BCL2A1	102395403	20	43458172	43470928	plus	POS:4346603 (CT to CTTT)	POS:43461443 (T to C)	POS:43462252 (C to A)	POS:43464648 (G to C)	POS:43467394 (G to A)	POS:43469272 (G to T)	POS:43469552 (T to C)
PTGS1	102395640	12	92804414	92829321	plus	POS:92811783 (C to G)	POS:92812525 (A to G)	POS:92812941 (T to C)	POS:92813295 (TA to T)	POS:92819775 (C to T)	POS:92826485 (T to C)	POS:92828502 (T to C)	POS:92828799 (T to G)	POS:92829015 (A to G)	POS:92829246 (A to C)
RBMS1	102395707	2	88371004	88617706	plus	POS:88557475 (T to C)	POS:88605463 (T to C)	POS:88606430 (A to G)	POS:88607106 (GAATAAAGAAC to GAATAAAGAACCAATAAAGAAC)	POS:88611589 (T to C)	POS:88612298 (T to C)	POS:88612394 (C to T)	POS:88612501 (G to A)	POS:88614138 (T to G)	POS:88614421 (C to T)
GPD1	102395827	4	90491307	90497688	plus	POS:90491382 (C to T)	POS:90491826 (C to T)	POS:90491931 (G to A)	POS:90492926 (A to G)	POS:90493316 (T to C)	POS:90493504 (TAGAG to TAG)	POS:90493878 (A to G)	POS:90494208 (GAAAAA to GAAAA)	POS:90495271 (T to C)	POS:90495543 (TC to T)	POS:90496591 (G to A)	POS:90497548 (AGG to AGGG)
IL1B	102396262	12	46284574	46293003	minus	POS:46285112 (C to T)	POS:46285424 (A to G)	POS:46285519 (G to C)	POS:46289834 (C to T)
ETV6	102397175	4	21927676	22217154	plus	POS:22051231 (G to A)	POS:22159138 (A to G)	POS:22193516 (G to A)	POS:22194017 (G to A)	POS:22201822 (A to G)	POS:22202918 (C to T)	POS:22203549 (A to G)	POS:22203714 (T to C)	POS:22203882 (A to G)	POS:22205413 (A to G)	POS:22205997 (C to T)	POS:22206945 (A to G)	POS:22207273 (G to A)	POS:22210964 (A to T)	POS:22211311 (G to C)	POS:22211498 (A to T)	POS:22211693 (C to T)	POS:22212676 (A to G)	POS:22212790 (C to A)	POS:22213322 (T to A)	POS:22213616 (TTATATATATATATATAT to "TTATATATATATATAT)	POS:22213774 (GAAAAAAAAAAAAAA to GAAAAAAAAAAAA)	POS:22214150 (C to CT)	POS:22215271 (G to A)	POS:22215835 (A to C)	POS:22216709 (G to A)	POS:22216948 (CTTTT to CTTTTT)	POS:22217051 (T to C)	POS:22217143 (CAAAAAAAAAAA to "CAAAAAAAAAAAA)
UCP3	102397277	16	31360362	31371780	plus
HADHB	102397671	12	72905983	72937636	minus	POS:7291240 (A to G)	POS:7291383 (G to A)	POS:7291502 (G to A)	POS:7291669 (A to G)	POS:7291771 (G to C)	POS:7293123 (A to G)	POS:7293538 (A to G)	POS:7293639 (T to C)	POS:72907028 (C to T)	POS:72908118 (C to T)	POS:72909830 (C to T)	POS:72910810 (C to T)	POS:72911103 (CT to CTT)	POS:72911380 (C to T)	POS:72911507 (G to T)	POS:72911847 (A to C)	POS:72912785 (A to G)	POS:72917330 (C to T)	POS:72937202 (G to A)
NFKBIZ	102397695	1	90942949	90974380	plus	POS:90963545 (C to T)	POS:90966402 (AT to A)	POS:90966569 (A to G)	POS:90967281 (A to G)	POS:90967476 (A to T)	POS:90967599 (A to G)	POS:90967784 (C to T)	POS:90968110 (T to C)	POS:90968344 (G to C)	POS:90968755 (T to C)	POS:90970580 (G to A)	POS:90970943 (A to C)	POS:90971140 (C to T)	POS:90971909 (C to T)	POS:90972421 (A to G)	POS:90973435 (A to G)	POS:90973807 (A to G)	POS:90973936 (G to A)
TLR2	102397791	17	69069623	69091444	plus	POS:690746 (A to T)	POS:69071511 (A to G)	POS:69075564 (T to C)	POS:69077025 (A to G)	POS:69078024 (C to T)	POS:69079084 (CGGG to CGG)	POS:69079179 (G to A)	POS:69088674 (T to C)	POS:69090594 (C to G)	POS:69090685 (A to G)
SELP	102397837	5	43841921	43884226	plus	POS:43852745 (G to A)	POS:43864493 (C to T)
RELA	102397938	5	120420240	120429172	minus	POS:120421009 (T to C)	POS:120422874 (A to C)	POS:120424262 (TAA to TA)	POS:120425960 (A to G)	POS:120426404 (AT to A)	POS:120426758 (A to T)
S100A8	102398240	6	16790208	16791292	plus	POS:16790235 (C to T)
PLAT	102398577	1	8520535	8544648	plus	POS:8533147 (T to C)	POS:8536447 (A to G)	POS:8537441 (C to T)	POS:8538530 (C to A)	POS:8538980 (A to C)	POS:8541371 (G to A)	POS:8542050 (T to A)	POS:8542484 (T to C)	POS:8543806 (GC to GCC)	POS:8544223 (C to T)	POS:8544452 (G to A)
IRF1	102398631	9	89358528	89365523	minus	POS:89358825 (C to T)	POS:89358915 (C to T)	POS:89359038 (T to C)	POS:89359302 (C to T)	POS:89359753 (A to G)	POS:89360374 (C to T)	POS:89360523 (T to C)	POS:89361510 (G to A)	POS:89361953 (A to G)	POS:89363762 (A to C)	POS:89364217 (G to A)	POS:89364493 (T to C)	POS:89365231 (C to G)	POS:89365510 (G to A)
BTG1	102398846	4	98236506	98239213	plus	POS:98236743 (T to C)	POS:98238494 (A to T)
CD14	102399257	9	59472581	59475345	plus	POS:59472720 (G to A)	POS:59474019 (G to A)	POS:59474824 (A to G)
MAP3K8	102399287	14	48499556	48526611	minus	POS:48499694 (T to C)	POS:48500311 (C to T)	POS:48500588 (G to T)	POS:48500860 (C to T)	POS:48500968 (G to A)	POS:48502295 (CTT to CT)	POS:48503456 (C to A)	POS:48503561 (C to G)	POS:48503865 (T to C)	POS:48504187 (G to A)	POS:48504940 (A to G)	POS:48505974 (G to A)	POS:48506208 (C to T)	POS:48506660 (A to T)	POS:48509965 (A to G)	POS:48519117 (T to C)	POS:48519712 (G to A)	POS:48520965 (C to T)	POS:48522205 (C to T)
BID	102399521	4	11044202	11062286	plus	POS:11044360 (G to C)	POS:11045115 (T to G)	POS:11049442 (C to G)	POS:11049889 (A to G)	POS:11049991 (T to C)	POS:11050837 (A to G)	POS:11051548 (T to C)	POS:11051895 (C to T)	POS:11052368 (T to C)	POS:11053853 (T to G)	POS:11054884 (G to T)	POS:11055733 (A to G)	POS:11057514 (C to T)	POS:11058610 (GTT to GT)	POS:11059267 (G to A)	POS:11060481 (C to G)	POS:11060813 (G to C)	POS:11060961 (T to A)	POS:11061123 (C to T)	POS:11061638 (T to C)	POS:11061821 (A to G)	POS:11062188 (C to A)
LTF	102399523	21	53019196	53052145	plus	POS:53019261 (T to C)	POS:53023309 (T to C)	POS:53025464 (G to A)	POS:53034827 (G to C)	POS:53037135 (A to T)	POS:53041244 (T to C)	POS:53041407 (TGG to TGGG)	POS:53041850 (T to C)	POS:53042859 (ACC to AC)	POS:53042974 (ACCC to ACCCC)	POS:53043071 (A to G)	POS:53043278 (AC to A)	POS:53045740 (GTTT to GTTTT)	POS:53048114 (A to G)	POS:53048787 (C to G)	POS:53049909 (A to G)	POS:53050367 (A to G)	POS:53050484 (A to G)	POS:53051450 (C to T)	POS:53051741 (G to A)
BRCA1	102399547	3	20209334	20286775	plus	POS:20236242 (A to G)	POS:20236855 (A to G)	POS:20237731 (C to T)	POS:20238053 (T to C)	POS:20283657 (TAA to TA)	POS:20284351 (GCCATTTCTTCCTCCA to GCCA)	POS:20285701 (A to T)	POS:20286299 (A to T)
BAX	102400076	18	55540482	55544744	plus	POS:55542860 (A to G)
PLCE1	102400189	23	15203933	15572597	plus	POS:15495218 (C to A)	POS:15495317 (A to G)	POS:15509431 (C to T)	POS:15511685 (C to T)	POS:15541374 (G to C)	POS:15565620 (T to C)	POS:15567495 (A to G)	POS:15569899 (T to G)	POS:15570438 (C to T)	POS:15571012 (A to G)	POS:15571145 (C to T)	POS:15572203 (A to G)
ALOX5	102400249	4	163691453	163738329	minus	POS:16370449 (G to "C)	POS:16370649 (C to G)	POS:16370757 (T to C)	POS:16372136 (G to A)	POS:16372352 (G to T)	POS:16373423 (T to G)	POS:163694709 (G to T)	POS:163696497 (G to A)	POS:163703043 (C to T)
VRK2	102400600	12	40396255	40504741	plus	POS:40485332 (A to G)	POS:40487291 (G to A)	POS:40493816 (A to C)	POS:40495008 (AT to ATT)	POS:40497189 (T to C)	POS:40504406 (G to A)
C5AR1	102400801	18	54314694	54329591	plus	POS:54314932 (C to T)	POS:54323724 (G to A)	POS:54326100 (C to T)	POS:54326840 (A to G)	POS:54328064 (A to G)	POS:54328228 (T to C)	POS:54328556 (G to A)	POS:54329308 (A to T)
CEBPB	102401454	14	5292987	5295000	minus	POS:5294747 (A to G)
TP53	102402069	3	36006734	36019283	plus	POS:36007413 (G to A)	POS:36015959 (G to A)	POS:36016379 (A to G)	POS:36016485 (C to CG)	POS:36017685 (C to T)	POS:36018334 (TC to T)	POS:36018536 (A to C)	POS:36019026 (C to T)	POS:36019212 (C to G)
BCL2	102402077	22	590147	785693	plus	POS:590843 (G to T)	POS:591025 (A to C)	POS:591146 (A to G)	POS:591371 (G to A)	POS:610332 (G to A)	POS:676175 (C to A)	POS:676505 (G to C)	POS:781240 (ACTGTCTGTC to ACTGTC)	POS:782419 (A to G)	POS:782644 (G to A)	POS:782851 (C to G)	POS:783369 (T to C)	POS:784219 (A to T)	POS:784392 (A to C)	POS:784860 (A to C)	POS:785052 (G to A)	POS:785146 (T to C)	POS:785256 (G to A)	POS:5966508 (C to T)	POS:6074420 (T to C)	POS:6105820 (G to A)	POS:6105961 (C to T)	POS:6106255 (T to C)	POS:6139401 (G to C)	POS:6139533 (G to A)	POS:6171167 (A to C)	POS:6228847 (A to G)	POS:6235666 (A to C)	POS:6236683 (T to C)	POS:6236942 (A to G)	POS:6237097 (T to C)	POS:6246310 (G to A)	POS:6252263 (A to G)	POS:6256251 (G to A)	POS:6256416 (C to T)	POS:6258157 (A to G)	POS:6258439 (C to T)	POS:6261812 (A to G)	POS:6263532 (C to T)	POS:6263752 (G to A)	POS:6264531 (T to C)	POS:6264708 (C to A)	POS:6264902 (A to G)	POS:6265437 (TAA to TA)
YES1	102402581	22	26520117	26584457	plus	POS:26552 (G to A)	POS:26577352 (A to G)	POS:26577486 (C to G)	POS:26579499 (T to TGC)	POS:26582086 (T to A)	POS:26582618 (G to A)	POS:26582957 (C to A)
PRKDC	102402820	15	62849792	62976253	plus	POS:62851808 (T to C)	POS:62861185 (G to A)	POS:62868338 (G to T)	POS:62877053 (T to C)	POS:62890229 (C to T)	POS:62897660 (C to T)	POS:62902354 (A to G)	POS:62932237 (T to C)	POS:62933849 (A to C)	POS:62935379 (T to G)	POS:62939801 (A to G)	POS:62940755 (C to A)	POS:62942727 (T to C)	POS:62958790 (G to A)	POS:62959141 (C to T)	POS:62960351 (C to T)	POS:62960552 (G to T)	POS:62960689 (C to T)	POS:62963163 (A to G)	POS:62964810 (CCTCCTGTGGAGGGCTCCTGTGG to CCTCCTGTGG)	POS:62965301 (C to T)	POS:62967739 (AGG to AG)	POS:62967972 (A to G)	POS:62969275 (G to A)	POS:62971186 (G to A)	POS:62971841 (G to A)	POS:62974738 (T to C)	POS:62974874 (GT to GTT)
SPP1	102403043	7	80782654	80789613	plus	POS:80783031 (C to T)	POS:80783942 (G to T)	POS:80784097 (G to C)	POS:80784196 (C to T)	POS:80784453 (A to G)	POS:80784580 (A to G)	POS:80785762 (T to C)	POS:80786403 (A to G)	POS:80787573 (G to A)	POS:80788297 (G to T)	POS:80788416 (G to A)	POS:80788993 (T to C)
MCL1	102403565	6	19848966	19853726	plus	POS:19849649 (G to C)	POS:19850297 (C to G)	POS:19850493 (C to T)	POS:19851136 (C to T)	POS:19851497 (G to C)	POS:19851992 (G to T)	POS:19852512 (T to C)	POS:19852625 (A to T)
HP	102403575	18	38758639	38764791	minus	POS:38760368 (A to G)	POS:38761496 (G to T)	POS:38762047 (C to T)
CDKL5	102403791	X	12421285	12596766	plus	POS:1256903 (G to A)	POS:1257081 (TCCC to TCCCC)	POS:1259289 (CA to C)	POS:1259475 (TC to TCC)
EHHADH	102404255	1	126702951	126756081	plus	POS:126743568 (G to A)	POS:126753845 (A to G)	POS:126754812 (T to C)	POS:126755048 (G to A)	POS:126755575 (T to A)	POS:126755974 (C to T)
TIRAP	102404626	5	105522721	105532588	plus	POS:105522831 (G to A)	POS:105523008 (CAA to CAAA)	POS:105523623 (G to T)	POS:105526099 (A to G)	POS:105526924 (AGTTGTTGTTGTT to AGTTGTTGTT)	POS:105528618 (A to G)	POS:105529478 (A to G)	POS:105530255 (A to T)	POS:105531594 (G to A)
CFB	102404663	2	25555077	25561115	plus	POS:25555245 (C to T)	POS:25556191 (G to A)	POS:25558297 (C to T)	POS:25558464 (T to C)	POS:25559105 (A to C)	POS:25559376 (T to C)	POS:25559741 (G to A)	POS:25560080 (G to A)
MAP2K7	102404881	9	94605470	94615280	minus	POS:94605759 (T to G)	POS:94606589 (T to A)	POS:94607216 (G to A)	POS:94611135 (A to G)	POS:94611394 (G to A)	POS:94611496 (T to C)	POS:94613880 (A to G)	POS:94614009 (G to C)
TAOK3	102406129	17	15949245	16140836	minus	POS:159654 (C to T)	POS:160483 (C to T)	POS:161042 (TA to T)	POS:15949468 (C to G)	POS:15952331 (C to T)	POS:15952744 (G to C)	POS:15953596 (G to C)	POS:15953848 (ACACTCA to ACA)	POS:15954618 (G to C)	POS:15959463 (C to A)	POS:15985230 (T to A)	POS:16018260 (G to A)	POS:16019060 (A to T)	POS:16020847 (G to A)	POS:16140683 (G to A)
HGF	102406209	8	38707241	38792681	plus	POS:38728604 (AGGGGGG to AGGGGG)	POS:38729040 (A to G)	POS:38783913 (G to A)	POS:38784935 (C to A)	POS:38789038 (C to T)	POS:38789245 (CAAGAAGA to CAAGA)	POS:38790776 (G to A)	POS:38792599 (A to G)
DNTT	102406379	23	17436567	17469020	plus
CACNA2D1	102406537	8	37921326	38447975	plus	POS:38425118 (T to A)	POS:38444609 (T to C)	POS:38444933 (G to C)	POS:38445113 (T to C)	POS:38446585 (A to G)	POS:38447436 (T to C)	POS:38447727 (G to A)
TLR4	102407022	3	169689210	169700933	plus	POS:169689939 (G to T)	POS:169690915 (T to C)	POS:169691169 (T to G)	POS:169692288 (G to A)	POS:169693735 (C to T)	POS:169693861 (G to A)	POS:169693955 (T to A)	POS:169697013 (CTTTT to CTTTTT)	POS:169698990 (C to T)	POS:169699389 (C to T)	POS:169700171 (TAG to TG)	POS:169700331 (T to C)
C3	102407588	9	93485444	93521626	minus	POS:93485824 (T to C)	POS:93486522 (G to A)	POS:93486941 (C to T)	POS:93487425 (C to T)	POS:93491169 (T to C)	POS:93491589 (G to A)	POS:93493707 (G to A)	POS:93497613 (G to T)	POS:93499964 (CT to CTT)	POS:93501436 (C to T)	POS:93502045 (AC to A)	POS:93506217 (TACTCACT to TACT)	POS:93514374 (C to T)	POS:93516642 (C to T)	POS:93520443 (C to T)
SLC18A2	102408717	23	36989210	37030313	plus	POS:37019355 (C to T)	POS:37021120 (C to T)	POS:37022137 (CTTTTTT to CTTTTTTT)	POS:37023361 (T to C)	POS:37023793 (C to T)	POS:37029049 (A to T)	POS:37029500 (C to T)
IL12B	102409559	9	39936556	39955232	plus	POS:39951616 (G to C)	POS:39951932 (G to A)
MAFF	102409791	4	10229250	10238406	minus	POS:10229530 (A to G)	POS:10230033 (G to A)	POS:10230398 (C to T)	POS:10234393 (A to G)	POS:10235923 (TCACA to TCA)	POS:102297097 (G to A)	POS:102297998 (T to A)	POS:102331562 (A to G)	POS:102342348 (CTTTTTTTTTTTTTTTTT to "CTTTTTTTTTTTTTT)	POS:102345644 (A to G)	POS:102349039 (C to T)	POS:102349132 (G to A)	POS:102358109 (C to T)	POS:102360128 (TCAG to TCAGACAG)	POS:102360405 (T to A)	POS:102360673 (T to G)	POS:102361029 (G to C)	POS:102361569 (C to T)	POS:102371833 (G to A)	POS:102372479 (T to C)	POS:102373004 (G to A)	POS:102373789 (CT to CTT)	POS:102373957 (T to G)	POS:102374204 (ATTCT to ATTCTTCT)	POS:102374936 (A to G)	POS:102376095 (G to A)	POS:102376220 (CTTAAATTA to CTTA)	POS:102376517 (C to G)	POS:102376692 (A to G)	POS:102376808 (C to T)	POS:102377405 (GTCTTTCT to GTCT)	POS:102377835 (T to C)	POS:102378311 (C to T)	POS:102378886 (T to G)	POS:102379111 (T to C)	POS:102379920 (C to T)	POS:102380621 (C to CA)	POS:102381181 (T to C)	POS:102382199 (G to A)	POS:102383325 (T to G)	POS:102383698 (TA to TAAA)	POS:102383853 (T to C)
OXCT1	102410048	19	32391695	32559174	plus	POS:324572 (T to C)	POS:32391854 (C to T)	POS:32403403 (C to A)	POS:32430872 (C to T)	POS:32470803 (G to A)	POS:32472212 (T to C)	POS:32483924 (T to G)	POS:32553950 (T to C)	POS:32554052 (G to C)	POS:32555160 (G to A)	POS:32556677 (T to C)	POS:32556911 (AGG to AG)	POS:32557057 (G to A)	POS:32557617 (A to G)	POS:32558560 (A to G)	POS:32558829 (C to T)	POS:32559036 (ACTTCTTCT to ACTTCT)
GADD45B	102410115	9	90203976	90206128	plus	POS:90204918 (C to T)	POS:90205716 (C to G)	POS:90205824 (T to G)	POS:90206012 (A to G)
CDK8	102410237	13	57597995	57670492	plus	POS:576092 (G to A)	POS:576214 (T to C)	POS:576651 (A to G)	POS:57656517 (G to C)	POS:57659380 (T to C)	POS:57660135 (G to A)	POS:57661583 (A to G)	POS:57662396 (A to G)	POS:57662757 (C to T)	POS:57663968 (A to C)	POS:57664393 (C to T)	POS:57665898 (G to A)	POS:57666301 (A to G)	POS:57666435 (T to C)	POS:57667385 (AGGGGGCTTAGCCAGACTCGGGGTGATTGG to AG)	POS:57667998 (C to T)	POS:57669098 (A to G)
CALM2	102410813	12	29261756	29274718	minus	POS:29262922 (A to G)	POS:29264839 (G to A)	POS:29265083 (T to C)	POS:29265679 (C to G)	POS:29267516 (A to T)	POS:29267618 (C to T)	POS:29270275 (C to T)	POS:29270660 (T to C)	POS:29271834 (G to A)	POS:29272848 (G to A)
DUSP1	102410828	19	4326581	4329684	minus	POS:4327340 (C to T)	POS:4327469 (A to G)	POS:4327713 (A to G)	POS:4329112 (G to A)
HSPA8	102411242	16	51229014	51233506	plus	POS:51233333 (A to T)
OSTF1	102411605	3	113965232	114025684	plus	POS:114006984 (T to C)	POS:114009068 (G to A)	POS:114013845 (T to C)	POS:114014232 (C to T)	POS:114015277 (A to G)	POS:114015472 (T to G)	POS:114016085 (T to G)	POS:114016795 (G to A)	POS:114019569 (G to A)	POS:114020395 (A to G)	POS:114022600 (A to G)	POS:114022983 (G to A)	POS:114023197 (G to "A)	POS:114023732 (A to G)	POS:114023879 (G to C)	POS:114024162 (A to G)	POS:114025282 (T to G)	POS:114025476 (GTTTTTTTTTTTT to "GTTTTTTTTTTTTT)
CCL20	102412530	2	168974704	168978216	plus
FEZF2	102412822	21	38980959	38985831	plus
CSF2	102413568	9	88897909	88899933	plus
ACTB	102413719	24	3757940	3761410	minus	POS:3758520 (G to A)	POS:3759040 (G to A)	POS:3759228 (G to A)	POS:3759842 (G to A)	POS:3759997 (C to T)	POS:3760163 (G to A)	POS:3760270 (A to C)	POS:3761261 (C to A)
SSR1	102413832	2	4439705	4457888	minus	POS:4439937 (T to C)	POS:4440201 (T to C)	POS:4440820 (C to G)	POS:4441176 (G to A)	POS:4441623 (A to C)	POS:4441800 (G to C)	POS:4441956 (TC to T)	POS:4442060 (TGG to TG)	POS:4442639 (T to C)	POS:4443012 (C to A)	POS:4445240 (G to C)	POS:4445553 (AC to ACC)	POS:4445711 (C to G)	POS:4445900 (T to C)	POS:4446027 (G to A)	POS:4446215 (C to T)	POS:4446737 (T to A)	POS:4446874 (C to T)	POS:4448442 (G to A)	POS:4450334 (G to A)	POS:4450441 (T to G)	POS:4451184 (G to A)	POS:44501335 (C to T)	POS:44504229 (C to T)	POS:44504759 (C to T)	POS:44505169 (C to A)	POS:44510942 (T to C)	POS:44511588 (A to G)	POS:44511910 (G to A)	POS:44512013 (A to G)	POS:44512251 (G to T)	POS:44512371 (A to G)	POS:44514613 (C to T)	POS:44516141 (T to A)	POS:44516235 (T to C)	POS:44517337 (T to C)
ACSL1	102414095	1	30341810	30407173	plus	POS:30387897 (C to T)	POS:30388320 (A to G)	POS:30388821 (A to G)	POS:30389102 (T to G)	POS:30389426 (GC to G)	POS:30390273 (C to G)	POS:30390634 (C to G)	POS:30391211 (C to T)	POS:30392599 (A to G)	POS:30393233 (A to G)	POS:30396057 (G to A)	POS:30396610 (A to G)	POS:30397168 (G to A)	POS:30398603 (C to T)	POS:30398884 (T to C)	POS:30399724 (GACTGAACTGAACTGA to GACTGAACTGAACTGAACTGA)	POS:30400677 (G to A)	POS:30401484 (G to C)	POS:30402909 (G to A)	POS:30403383 (G to A)	POS:30403612 (A to T)	POS:30404014 (TAA to TAAA)	POS:30404133 (G to A)	POS:30404281 (C to T)	POS:30404495 (GTT to GTTT)	POS:30406546 (G to A)	POS:30406793 (GTTTTTTTTGTTTTTTTTTGTTTTTTTTT to "GTTTTTTTTGTTTTTTTTT)
MMP9	102414528	14	8765042	8772373	minus	POS:8767050 (G to C)	POS:8769889 (T to C)	POS:8770652 (A to G)	POS:8772278 (G to T)
STAT3	102414888	3	20869046	20943851	plus	POS:20914001 (G to A)	POS:20918964 (T to G)	POS:20921895 (G to A)	POS:20924345 (G to A)	POS:20928045 (CTTTTTTTTTTTT to CTTTTTTTTTT)	POS:20928275 (GTTTTTTTTT to "GTTTTTTTTTTT)	POS:20928591 (GAAAAAAAAA to GAAAAAAAA)	POS:20929283 (CAA to CA)	POS:20930000 (G to A)	POS:20930138 (G to A)	POS:20930927 (G to A)	POS:20932690 (T to C)	POS:20933499 (C to T)	POS:20934137 (A to G)	POS:20935135 (A to C)	POS:20935685 (A to G)	POS:20935968 (T to C)	POS:20939661 (C to T)	POS:20939871 (A to G)	POS:20940329 (G to T)	POS:20940779 (GG to GGTAG)	POS:20941091 (C to T)	POS:20941822 (A to G)	POS:20941958 (A to G)	POS:20942351 (A to G)	POS:20942612 (C to T)	POS:20942742 (ATTTTTTTTTTTTT to "ATTTTTTTTTTTTTT)	POS:20943228 (T to C)	POS:20943543 (G to A)
CCL3	102415065	3	49105120	49106558	minus
IL6	102415101	8	31215270	31219246	plus
LBP	102415422	14	16357503	16392221	minus	POS:16376218 (T to C)	POS:16387653 (G to T)	POS:16389227 (T to G)	POS:16392155 (C to T)
APP	102416140	1	54928393	55236109	plus	POS:54928578 (T to C)	POS:54930444 (A to T)	POS:54931330 (C to T)	POS:55025125 (G to T)	POS:55058139 (C to T)	POS:55060752 (C to A)	POS:55130426 (T to TC)	POS:55141859 (T to G)	POS:55165095 (TA to T)	POS:55169412 (G to A)	POS:55205036 (G to A)	POS:55212084 (C to A)	POS:55216336 (TACACA to TACACACA)	POS:55216679 (G to A)	POS:55217457 (C to A)	POS:55218123 (A to G)	POS:55220053 (G to A)	POS:55224197 (T to A)	POS:55226487 (A to G)	POS:55226579 (C to T)	POS:55226677 (AGG to AGGG)	POS:55227508 (A to G)	POS:55230067 (GT to G)	POS:55230216 (A to C)	POS:55231483 (T to C)	POS:55231740 (TAAAAAAAA to TAAAAAA)	POS:55231849 (G to A)	POS:55232031 (C to G)	POS:55232425 (T to C)	POS:55232571 (G to A)	POS:55232684 (G to C)	POS:55232961 (G to C)	POS:55234199 (A to T)	POS:55235065 (G to A)	POS:55235296 (G to A)	POS:55235611 (T to C)	POS:55235762 (CAAAAAA to CAAAAAAA)
PTGS2	102416528	5	13291950	13299493	plus	POS:13298502 (T to A)	POS:13298618 (C to A)
CCR5	102393452	21	53090244	53114601	minus	POS:53090480 (C to T)	POS:53091994 (A to G)	POS:53092166 (C to T)	POS:53092415 (G to A)	POS:53093044 (GTGTGTATATAT to "GTAT)	POS:53093619 (T to C)	POS:53093756 (C to T)	POS:53094125 (A to G)	POS:53094577 (T to C)	POS:53106576 (C to T)	POS:53106896 (G to A)	POS:53108015 (G to A)	POS:53108241 (T to C)	POS:53109211 (C to T)
CXCL8	102412933	7	28769703	28772345	minus	POS:28770318 (C to A)	POS:28770541 (C to T)
TF	102402015	1	180137689	180177417	minus	POS:180161475 (G to T)
C4A	102402713	2	25590016	25604860	plus	POS:25590355 (G to T)	POS:25590684 (A to C)	POS:25590865 (C to T)	POS:25591260 (C to T)	POS:25591391 (C to G)	POS:25591686 (G to GA)	POS:25592195 (C to T)	POS:25596207 (T to C)	POS:25596359 (G to A)	POS:25597000 (C to A)	POS:25597187 (G to A)	POS:25598584 (T to A)	POS:25599281 (C to T)	POS:25603727 (C to T)
GNAS	102408597	14	26056556	26110548	plus	POS:26088218 (A to G)	POS:26089041 (G to T)	POS:26090842 (C to G)	POS:26092611 (TTCTCTCTCTCTCTCTCTCTCTC to "TTCTCTCTCTCTCTCTCTC)	POS:26093903 (G to A)	POS:26095085 (T to C)	POS:26096595 (AATCATCAT to AATCAT)	POS:26096815 (A to G)	POS:26097605 (C to T)	POS:26097982 (G to A)	POS:26099319 (TG to T)	POS:26099764 (ATTTTTTTTTTT to ATTTTTTTTTT)	POS:26100221 (ATTT to A)	POS:26101076 (G to A)	POS:26103026 (A to G)	POS:26107766 (A to G)	POS:26109347 (A to G)	POS:26110039 (A to T)
ACOT1	102409564	11	18256506	18271647	minus
SAA1	102410151	5	102085523	102088779	minus	POS:102085613 (T to C)
SAA3	112577794	5	102063403	102067260	minus
B2M	112587745	11	158245	164476	minus	POS:158921 (T to C)	POS:162832 (C to T)	POS:162999 (A to T)	POS:1601137 (G to A)	POS:1602260 (C to G)	POS:1613681 (TC to TCC)	POS:1613970 (G to A)	POS:1614075 (C to T)	POS:1619647 (C to T)	POS:15879429 (G to A)	POS:15953070 (A to G)	POS:15957381 (G to A)	POS:15957547 (C to T)	POS:16142500 (T to C)	POS:16156770 (T to A)	POS:16157904 (C to T)	POS:16192837 (A to C)	POS:16277943 (T to C)	POS:16278505 (A to G)	POS:16279612 (T to C)	POS:16280900 (G to A)	POS:16282353 (A to T)	POS:16282667 (T to A)	POS:16286730 (TTAA to T)	POS:16421231 (GCCCCC to GCCCC)	POS:16421664 (T to C)	POS:16421924 (G to A)
MBLA	102415160	4	154976531	154981859	minus
CD46	102404366	5	5401219	5439815	plus	POS:5401326 (C to T)	POS:5413578 (C to A)	POS:5416032 (T to A)	POS:5417073 (G to C)	POS:5417699 (C to T)	POS:5422963 (G to A)	POS:5425966 (A to G)	POS:5426425 (C to T)	POS:5428854 (T to TC)	POS:5430408 (A to G)	POS:5430739 (C to G)	POS:5431345 (T to C)	POS:5431655 (G to C)	POS:5432070 (T to G)	POS:5432879 (C to G)	POS:5433042 (A to G)	POS:5433313 (T to G)	POS:5433488 (CAA to CA)	POS:5433940 (T to TC)	POS:5434052 (C to G)	POS:5434638 (C to T)	POS:5435371 (GTTTTTTTTTTT to GTTTTTTTTTTTT)	POS:5435650 (T to G)	POS:5435838 (A to T)	POS:5436472 (A to G)	POS:5436725 (CAAAAAAAAAAAA to "CAAAAAAAAAAAAA)	POS:5437138 (TG to T)	POS:5437403 (T to G)	POS:5437510 (C to T)	POS:5437686 (G to T)	POS:5437820 (T to C)	POS:5438769 (G to A)	POS:5438870 (G to A)	POS:5439318 (A to G)	POS:5439741 (C to T)	POS:54031567 (T to C)	POS:54033424 (A to G)	POS:54033600 (A to G)	POS:54035132 (C to A)	POS:54035401 (T to C)	POS:54037159 (A to T)	POS:54037723 (G to A)	POS:54038255 (AG to A)	POS:54038417 (C to T)
NCF4	102413684	4	44932702	44951343	minus	POS:4494799 (T to C)	POS:44932925 (T to C)	POS:44934263 (G to C)	POS:44935172 (A to T)	POS:44936043 (C to T)	POS:44936429 (C to T)	POS:44937767 (A to G)	POS:44939818 (A to G)	POS:44940073 (G to A)	POS:44942615 (A to G)	POS:44945021 (G to A)
AKT3	102391021	5	47554527	47837281	minus	POS:475800 (G to A)	POS:476565 (C to T)	POS:47554783 (G to A)	POS:47555189 (G to A)	POS:47555832 (T to A)	POS:47555923 (A to G)	POS:47557111 (G to A)	POS:47756358 (C to T)
LPO	102405711	3	54208872	54232393	minus	POS:54210241 (A to G)	POS:54211532 (G to T)	POS:54222837 (A to G)	POS:54223180 (T to C)
CSF3	102406002	3	23040727	23043152	minus	POS:23040787 (C to T)	POS:23041057 (T to C)
CP	102404988	1	163501846	163562346	plus	POS:16353950 (C to T)	POS:16356091 (A to T)	POS:163514280 (T to C)	POS:163518527 (C to T)	POS:163522543 (A to G)	POS:163523330 (A to G)	POS:163525730 (C to T)	POS:163533599 (C to G)	POS:163533703 (C to T)	POS:163534023 (C to T)	POS:163540275 (G to C)	POS:163542082 (G to C)	POS:163543981 (T to A)	POS:163544081 (C to G)	POS:163547952 (G to A)	POS:163550282 (C to T)	POS:163550540 (T to G)	POS:163550748 (G to T)	POS:163551267 (T to C)	POS:163551451 (C to G)	POS:163552455 (G to A)	POS:163552729 (C to A)	POS:163552865 (A to G)	POS:163553867 (T to C)	POS:163554205 (A to C)	POS:163554435 (C to T)	POS:163554547 (G to C)	POS:163556135 (T to C)	POS:163556683 (A to G)	POS:163556830 (T to "TA)	POS:163557120 (A to G)	POS:163558166 (G to A)	POS:163559158 (C to T)	POS:163559509 (A to G)	POS:163561625 (G to A)	POS:163561717 (C to T)
AGP	102415259	3	166216968	166219861	plus
[truncated: 217 more columns]
