# Supplementary material for: Genome Wide Prediction, Mapping and Development of Genomic Resources of Mastitis Associated Genes in Water Buffalo
Source: Front Vet Sci. 2021 Jun 18;8:593871. doi: 10.3389/fvets.2021.593871 (PMC8253262; doi:10.3389/fvets.2021.593871)
Supplement: Supplementary file 5 [file Table_5.xlsx]

## Sheet: Sheet1
Supplemenatry Table 5
List of 28 cattle genes that couldn’t be mapped to 34,139 genes of Bubalus bubalis from NCBI
Gene Symbol	Gene Name	Reference
AHAK	AHAK nucleoprotein	Schwerin et al. 2003
BIRC2	baculo viral IAP repeat containing 2	Pareek et al. 2005
BNBD5	defensin beta 5	Goldammer et al. 2004
BoLA-DRB3	Major histocompatibility complex, class II, DRB3	Ogorevc et al. 2009
CARD15	nucleotide binding oligomerization domain containing 2	Pant et al. 2007
CASP4	caspase 4,apoptosis related cysteine peptidase	Zheng et al. 2006
CCL7	C-C motif chemokine ligand 7	Zheng et al. 2006
CDKAL1	CDK5 regulatory subunit associated protein 1	Kolbehdari et al. 2009
CHS1	lysosomal trafficking regulator	Kolbehdari et al. 2009
CXCL1	chemokine (CXC motif) ligand 1	Zheng et al. 2006
CXCL2	chemokine (C-X-C motif) ligand 2	Zheng et al. 2006
CXCL5	chemokine (C-X-C motif) ligand 5	Pareek et al. 2005
CYP11B1	cytochrome P450, subfamily XI B, polypeptide 1	Ogorevc et al. 2009
EOX2	ecto-OX disulfide-thio exchanger 2	Schwerin et al. 2003
FKB1	nuclear factor of kappa light chain gene enhancer in B-cells 1,p105	Long et al. 2001
FKBIA	nuclear factor of kappa chain gene enhancer in B-cells inhibitor, alpha	Zheng et al. 2006
FY	Fynprotooncogene	Zheng et al. 2006
H2BC12	H2B clustered histone 12	Kolbehdari et al. 2009
HRPU	heterogeneous nuclear ribonucleoprotein U	Schwerin et al. 2003
JU	Jun oncogene	Zheng et al. 2006
JUB	Jun B oncogene	Zheng et al. 2006
KCK1	potassium channel, subfamily K,member 1	Zheng et al. 2006, Ogorevc et al. 2009
KCK5	potassium channel, subfamily K,member 5	Zheng et al. 2006
LAP	lingual antimicrobial peptide	Swanson et al. 2004
R1D1	nuclear receptor subfamily 1,group D, member 1	Schwerin et al. 2003
RSC1A1	regulatory solute carrier protein,family 1, member 1	Schwerin et al. 2003
SAA2	serum amyloid A 2	Zheng et al. 2006
TFAIP3	tumor necrosis factor, alpha induced protein 3	Zheng et al. 2006
